# Supplementary material for: RESC14 and RESC8 cooperate to mediate RESC function and dynamics during trypanosome RNA editing
Source: Nucleic Acids Res. 2024 Jul 5;52(16):9867–85. doi: 10.1093/nar/gkae561 (PMC11381364; doi:10.1093/nar/gkae561)
Supplement: gkae561_Supplemental_Files [file gkae561_supplemental_files.zip]

Archive with 2 entries (2 files):
- Supplemental_Figs_S1_to_S5.pdf
- Supplemental_Tables_S1_to_S8.xlsx
