# Supplementary material for: RESC14 and RESC8 cooperate to mediate RESC function and dynamics during trypanosome RNA editing
Source: Nucleic Acids Res. 2024 Jul 5;52(16):9867–85. doi: 10.1093/nar/gkae561 (PMC11381364; doi:10.1093/nar/gkae561)
Supplement: gkae561_Supplemental_Files [file gkae561_supplemental_files.zip › Supplemental_Tables_S1_to_S8.xlsx]

## Sheet: Table S1
Table S1: Primers used in this study
Primer Name	Sequence
SD KREH2 FWD	GGGGCTCAAGTGAAGCAGAAAAGACGCACGTCAACTCATCACACACCCCCACCACAAGTGCTGAGGCTGGTGGAGACTCGGGTTCTGGTAGTGGTTCC
SD KREH2 REV	CATGGTGGCATAGGGAACATAGCGCTAAGACCTTCTGGGGAAATGGTTTCATGAGCTCGACCCACTCATCTTTGGCCACACCAATTTGAGAGACCTGTGC
SD RESC11A FWD	GATTTGTTGAAGAAAAAGCGAAGAAACTGGGGATGGATGATGTACTGAGGGTGGTCGAGAATAAACTGGCCACAGCAGTTGGTTCTGGTAGTGGTTCC
SD RESC11A REV	TCCCACTGCAGTTTGTGTGAATAATTAAATTACCCCTCCCCTCAGAGGATCACAGCCTCTGGTATCAAAAAGAGTTCATGCCAATTTGAGAGACCTGTGC
SD RESC12A FWD	TTACGGCGGAACTGGCGCGCCGATTTGGTGGGGGACAGGAGCAGCAAATGGCGCAGAAGATGTTAGCGAAGGTATTTTGTGGTTCTGGTAGTGGTTCC
SD RESC12A REV	GTTATGCACGCATTACCCACGGTCCAGTACCTTTGAGGCTCCTTAATTTGCCTCTTTAGTTGCTCATCCAGCCTTTCGGACCAATTTGAGAGACCTGTGC
SD RESC8 FWD	TTACGCCTGAAATGCCGGAAGACCTGCAGGTCCTACTGCAGAGGGGGGCGGTTGAGCCTGGAGCTGCTCCCGGAGTTATGGGTTCTGGTAGTGGTTCC
SD RESC8 REV	GAAATGGCCCTCCCTCCAAGAACTCTCCTCTCTTTGTAACGAAGTGACAGCATCGACGGAGATGCAGTTCATATGCCTTGCCAATTTGAGAGACCTGTGC
SD RESC14 FWD	CATTTTATCCAGTTGTGTTTGATCCGGCAATGACTGAGGAATTAACCATGCTTCCCACAGCGCCATCCGAAGAGGAGGCGGGTTCTGGTAGTGGTTCC
SD RESC14 REV	AAAACACAACACATGGCCGGGGGGAAAAAACAAAAAGTAAAACTCATAACTGGCCATTTGGAACCCCCAAACGCCAATTTGAGAGACCTGTGC
SD RESC13 FWD	GGGAGCAGGCGATAGCGGAAGGAGATTGTAGCGCGCCCGCGCCTCCCGCCGAAGTGGCAGGTGATGCCAGTCAGAAGGTGGGTTCTGGTAGTGGTTCC
SD RESC13 REV	TTATTTACCCGCTTGACGCCAGTTTCCAGCGCTTGGCGGAACGGGGTGGGTATGCTACTAATATTCCCGTAAATAGGGTTCCAATTTGAGAGACCTGTGC
SD KREH1 FWD	CGTGGCGCGGTAGGCAGCAGCGTGAGGGGAGGAGCCAGTCGCGGGGTGGTCGTGAGCCGGCACCTCGTGACAGTGGTTGGGGTTCTGGTAGTGGTTCC
SD KREH1 REV	TGAAACTAATGTGCTAAAGTAGAAATGACAGAAACATGTCAGTCACCACAAGTCCTGACAGCAACAAAACTGCGCAGCAACCAATTTGAGAGACCTGTGC
SD KREPB5 FWD	GAGGGGATGTGAGTCTCGCTTCGGAGCAGATGCCGGATGAGAGGCGGAGGGAATTATTGCGCTGGCACTGGGAGGGCGGGGTTCTGGTAGTGGTTCC
SD KREPB5 REV	GACTGACCACGCCCCAAGCCCCACCCCCCAACAAGCACACACGCACATAAGGCGGCTACGGAGTGAATCACGCTTCAACGCCAATTTGAGAGACCTGTGC
RESC2 ApaI PTP FWD	ATATAGGGCCCATGCTGCGCGCGC
RESC2 BamHI PTP REV	ATATAGGATCCGGGTATGCCGAAACGGCAGTC
TURBO RESC8 FWD	TTACGCCTGAAATGCCGGAAGACCTGCAGGTCCTACTGCAGAGGGGGGCGGTTGAGCCTGGAGCTGCTCCCGGAGTTATGATGGGCAAGCCCATCCCCAA
TURBO RESC8 REV	GAAATGGCCCTCCCTCCAAGAACTCTCCTCTCTTTGTAACGAAGTGACAGCATCGACGGAGATGCAGTTCATATGCCTTGTCAGGCACCGGGCTTGCGGG
TURBO RESC6 FWD	AGATTTTCGACTTTTATGGCCCTAACTTCTGTCCCCCGTTGTACCAGTTGTATATTTCCCGTGGGTCTACACCGCAAGCAATGGGCAAGCCCATCCCCAA
TURBO RESC6 REV	TCGTGAATTATGTTCACAACAGCTGCATTTACGAGTTTCTCCTCAATAATTCCAAATCACAGGTCTGTTGCGTCAGATAATCAGGCACCGGGCTTGCGGG

## Sheet: Table S2
Table S2: Cell lines used in this study
Cell line	Generated by:
MHT-RESC14	This study
MHT-RESC8 RESC14 RNAi	This study
MHT-RESC11A RESC14 RNAi	This study
MHT-RESC12A RESC14 RNAi	This study
MHT-RESC13 RESC14 RNAi	This study
MHT-KREH2 RESC14 RNAi	This study
MHT-KREH1 RESC14 RNAi	This study
MHT-KREPB5 RESC14 RNAi	This study
PTP-RESC6 RESC14 RNAi	McAdams, 2017
PTP-RESC2 RESC14 RNAi	This study
MHT-RESC14 RESC8 RNAi	This study
PTP-RESC6 RESC8 RNAi	McAdams, 2018
RESC14 RNAi	McAdams, 2017
RESC8 RNAi	McAdams, 2018
RESC13 RNAi	Ammerman, 2012
TURBO-RESC8 RESC14 RNAi	This study
TURBO-RESC6 RESC14 RNAi	This study
2913	Wirtz, 1999

## Sheet: Table S3
Table S3. Total fragments and unique sequences in the partially edited A6 and COIII sequence libraries.
Breakdown of each wild type (29-13) and RESC8 RNAi deep sequencing sample used in this study. Standard alignments (i.e. no non-T insertions, deletions or SNPs) and non-standard (i.e. with non-T errors) with a breakdown of the number of mismatches within the non-standard sequences (1, 2, >3) are shown. (A) A6 fragments (decollapsed). (B) A6 unique (collapsed) sequences. (C) COIII fragments (decoll…
A) A6 Fragments											B) A6 Unique Sequences
Cell type	Replicate	Induction	Standard Alignments	Non-Standard	1-Mismatch	2-Mismatch	>3-Mismatch	Indels	Total		Cell type	Replicate	Induction	Standard Alignments	Non-Standard	1-Mismatch	2-Mismatch	>3-Mismatch	Indels	Total
A6 29-13	1	-	357431 (84.89%)	63639 (15.11%)	8231 (1.95%)	275 (0.07%)	40 (0.01%)	55093 (13.08%)	421070		A6 29-13	1	-	74449 (59.70%)	50258 (40.30%)	6002 (4.81%)	265 (0.21%)	40 (0.03%)	43951 (35.24%)	124707
A6 29-13	2	-	437166 (84.71%)	78895 (15.29%)	9977 (1.93%)	296 (0.06%)	46 (0.01%)	68576 (13.29%)	516061		A6 29-13	2	-	89161 (58.72%)	62688 (41.28%)	7355 (4.84%)	290 (0.19%)	46 (0.03%)	54997 (36.22%)	151849
A6 29-13	3	-	411371 (83.81%)	79477 (16.19%)	9263 (1.89%)	259 (0.05%)	36 (0.01%)	69919 (14.24%)	490848		A6 29-13	3	-	85888 (58.35%)	61318 (41.65%)	6740 (4.58%)	252 (0.17%)	36 (0.02%)	54290 (36.88%)	147206
A6 29-13	4	-	380435 (82.99%)	77985 (17.01%)	8619 (1.88%)	259 (0.06%)	53 (0.01%)	69054 (15.06%)	458420		A6 29-13	4	-	86353 (58.64%)	60919 (41.36%)	6459 (4.39%)	250 (0.17%)	52 (0.04%)	54158 (36.77%)	147272
A6 29-13	5	-	225350 (84.30%)	41959 (15.70%)	4990 (1.87%)	122 (0.05%)	24 (0.01%)	36823 (13.78%)	267309		A6 29-13	5	-	54881 (61.24%)	34734 (38.76%)	4039 (4.51%)	122 (0.14%)	24 (0.03%)	30549 (34.09%)	89615
RESC8 RNAi	1	-	294790 (74.55%)	100645 (25.45%)	8824 (2.23%)	388 (0.10%)	69 (0.02%)	91364 (23.10%)	395435		RESC8 RNAi	1	-	47916 (49.90%)	48115 (50.10%)	5574 (5.80%)	367 (0.38%)	68 (0.07%)	42106 (43.85%)	96031
RESC8 RNAi	2	-	295385 (77.61%)	85206 (22.39%)	8018 (2.11%)	353 (0.09%)	67 (0.02%)	76768 (20.17%)	380591		RESC8 RNAi	2	-	53435 (51.79%)	49744 (48.21%)	5230 (5.07%)	329 (0.32%)	67 (0.06%)	44118 (42.76%)	103179
RESC8 RNAi	1	+	405723 (78.37%)	111962 (21.63%)	11768 (2.27%)	555 (0.11%)	133 (0.03%)	99506 (19.22%)	517685		RESC8 RNAi	1	+	36102 (44.51%)	45011 (55.49%)	5761 (7.10%)	504 (0.62%)	127 (0.16%)	38619 (47.61%)	81113
RESC8 RNAi	2	+	412807 (80.18%)	102040 (19.82%)	11400 (2.21%)	563 (0.11%)	164 (0.03%)	89913 (17.46%)	514847		RESC8 RNAi	2	+	41972 (47.86%)	45720 (52.14%)	5840 (6.66%)	490 (0.56%)	158 (0.18%)	39232 (44.74%)	87692
		Total:	3220458	741808	81090	3070	632	657016	3962266				Total:	570157	458507	53000	2869	618	402020	1028664
C) COIII Fragments											D) COIII Unique Sequences
Cell type	Replicate	Induction	Standard Alignments	Non-Standard	1-Mismatch	2-Mismatch	>3-Mismatch	Indels	Total		Cell type	Replicate	Induction	Standard Alignments	Non-Standard	1-Mismatch	2-Mismatch	>3-Mismatch	Indels	Total
COIII 29-13	1	-	194836 (73.28%)	71025 (26.72%)	6831 (2.57%)	206 (0.08%)	34 (0.01%)	63954 (24.06%)	265861		COIII 29-13	1	-	124400 (66.01%)	64062 (33.99%)	6201 (3.29%)	206 (0.11%)	34 (0.02%)	57621 (30.57%)	188462
COIII 29-13	2	-	165476 (73.78%)	58804 (26.22%)	5919 (2.64%)	169 (0.08%)	27 (0.01%)	52689 (23.49%)	224280		COIII 29-13	2	-	104405 (66.35%)	52954 (33.65%)	5315 (3.38%)	169 (0.11%)	27 (0.02%)	47443 (30.15%)	157359
COIII 29-13	3	-	192414 (73.56%)	69153 (26.44%)	6898 (2.64%)	212 (0.08%)	34 (0.01%)	62009 (23.71%)	261567		COIII 29-13	3	-	121197 (66.10%)	62151 (33.90%)	6202 (3.38%)	211 (0.12%)	34 (0.02%)	55704 (30.38%)	183348
COIII 29-13	4	-	104506 (72.89%)	38870 (27.11%)	3678 (2.57%)	107 (0.07%)	14 (0.01%)	35071 (24.46%)	143376		COIII 29-13	4	-	69837 (66.26%)	35557 (33.74%)	3388 (3.21%)	107 (0.10%)	14 (0.01%)	32048 (30.41%)	105394
COIII 29-13	5	-	197533 (73.64%)	70726 (26.36%)	6974 (2.60%)	212 (0.08%)	14 (0.01%)	63526 (23.68%)	268259		COIII 29-13	5	-	125381 (66.35%)	63598 (33.65%)	6298 (3.33%)	210 (0.11%)	14 (0.01%)	57076 (30.20%)	188979
RESC8 RNAi	1	-	232922 (76.04%)	73390 (23.96%)	6794 (2.22%)	217 (0.07%)	33 (0.01%)	66346 (21.66%)	306312		RESC8 RNAi	1	-	121844 (66.97%)	60087 (33.03%)	6124 (3.37%)	217 (0.12%)	33 (0.02%)	53713 (29.52%)	181931
RESC8 RNAi	2	-	264490 (78.94%)	70545 (21.06%)	7089 (2.12%)	201 (0.06%)	38 (0.01%)	63217 (18.87%)	335035		RESC8 RNAi	2	-	150367 (70.68%)	62364 (29.32%)	6526 (3.07%)	201 (0.09%)	38 (0.02%)	55599 (26.14%)	212731
RESC8 RNAi	1	+	363590 (79.31%)	94857 (20.69%)	10564 (2.30%)	470 (0.10%)	99 (0.02%)	83724 (18.26%)	458447		RESC8 RNAi	1	+	103640 (61.16%)	65831 (38.84%)	7935 (4.68%)	461 (0.27%)	99 (0.06%)	57336 (33.83%)	169471
RESC8 RNAi	2	+	271715 (83.05%)	55474 (16.95%)	7950 (2.43%)	343 (0.10%)	64 (0.02%)	47117 (14.40%)	327189		RESC8 RNAi	2	+	103558 (68.61%)	47381 (31.39%)	6572 (4.35%)	341 (0.23%)	64 (0.04%)	40404 (26.77%)	150939
		Total:	1987482	602844	62697	2137	357	537653	2590326				Total:	1024629	513985	54561	2123	357	456944	1538614

## Sheet: Table S4
Table S4. Determination of A6 Exacerbated Pause Sites (EPSs) in RESC8 RNAi.
The number of sequences (norm. count) at each editing stop site for the uninduced samples and each replicate of the RESC8 RNAi induced samples are shown with the associated p and q (padj) values. Sites are considered significantly increased if padj < 0.05 and the norm. count is greater than the average of the uninduced. If an editing stop site is significantly increased in both replicates, that s…
A6	RESC8 RNAi
	Average of WT	Replicate 1			Replicate 2
ESS	norm. count	norm. count	p value	padj value	norm. count	p value	padj value
24	4857.13	1898.38	0	1e-10	2121.22	4e-10	3.6e-09
25	635.899	358.133	0.0176516	0.047244	359.957	0.01841	0.0452958
26	2909.95	2557.7	0.23065	0.333161	2589.25	0.275128	0.397407
27	953.041	1682.19	1.3e-09	1e-08	1707.32	4e-10	3.2e-09
28	1810.07	1150.3	0	0	1129.57	0	0
29	46.6878	51.5161	0.454941	0.569607	46.2625	0.947518	0.958046
30	22.61	11.0919	0.206057	0.302439	10.8992	0.19857	0.296227
31	83.0803	128.912	5.68076e-05	0.000234977	132.495	1.42217e-05	8.62781e-05
32	186.235	871.286	0	0	940.629	0	0
33	227.19	203.098	0.401473	0.521915	216.074	0.698669	0.775352
34	817.397	772.458	0.54757	0.669144	752.876	0.38789	0.511565
35	683.097	624.817	0.553681	0.669144	586.944	0.328502	0.446174
36	910.341	476.191	0.0151667	0.0418233	487.871	0.0181256	0.0452958
37	546.172	485.308	0.666946	0.758651	462.441	0.553829	0.646134
38	223.536	11.8315	0.131625	0.210139	12.3533	0.132579	0.215226
39	128.49	5.4226	0.136646	0.214393	4.8441	0.134812	0.215226
40	213.919	15.0353	0.14612	0.225371	13.8066	0.143644	0.225373
41	1243.18	1262.93	0.958242	0.968889	1131.51	0.767264	0.831203
42	8.06907	1.4789	0.183769	0.274148	3.1489	0.321003	0.446174
43	550.773	410.875	0.0201662	0.0482927	404.297	0.0149953	0.0413507
44	35.3152	100.561	4.532e-07	2.9455e-06	82.3625	0.000274843	0.00125054
45	223.561	281.477	0.0925123	0.158842	245.87	0.516963	0.634347
46	1303.23	302.44	0.0504097	0.0976017	251.421	0.0397623	0.0804081
47	944.392	907.275	0.868216	0.937796	912.52	0.886705	0.916934
48	5439.13	8561.86	0.00516306	0.01678	8803.61	0.00258522	0.0102285
49	637.3	1020.42	0.00648887	0.0196829	880.764	0.0836699	0.14366
50	655.879	646.51	0.930969	0.962707	579.672	0.48104	0.601811
51	266.553	570.591	0	0	472.85	2.6883e-06	1.74737e-05
52	1570.84	1259.75	0.0549587	0.102066	1122.76	0.0057044	0.0185393
53	383.757	392.144	0.903102	0.9507	356.574	0.693109	0.775352
54	1804.55	1271.08	0.0724602	0.126805	997.538	0.00658334	0.0199695
55	1170.09	1031.26	0.427244	0.547594	918.08	0.149558	0.230675
56	157.889	67.5376	0.0435748	0.0881179	73.6355	0.0598427	0.111136
57	491.573	776.888	1.1e-09	9.3e-09	678.761	6.4365e-05	0.000344542
58	7634.27	4686.22	0.0455549	0.0901195	4091.22	0.0162591	0.043517
59	460.867	373.903	0.182415	0.274148	330.416	0.045489	0.0880744
60	357.786	184.365	3.555e-06	1.79726e-05	170.049	5.206e-07	3.9482e-06
61	7.73753	2.9578	0.0622269	0.113253	1.6955	0.018417	0.0452958
62	16.3643	10.8451	0.29779	0.392737	7.0245	0.0780817	0.136643
63	365.189	700.233	0.000296516	0.00117317	654.539	0.00177895	0.00735838
64	10.4445	12.8168	0.456937	0.569607	7.2668	0.319045	0.446174
65	278.028	736.71	0	0	608.516	0	0
66	3569.3	3726.44	0.718885	0.797787	3297.39	0.533394	0.638669
67	153.282	186.828	0.26108	0.354602	166.661	0.653983	0.750344
68	307.164	1077.09	0	0	945.715	0	0
69	1500.17	1169.28	0.250568	0.354602	1248.73	0.382601	0.511565
70	219.019	229.964	0.6595	0.758651	208.08	0.659643	0.750344
71	90.0445	90.9502	0.954845	0.968889	89.3849	0.967109	0.967109
72	160.286	33.5212	0.097476	0.161278	51.8384	0.156263	0.236999
73	4125.98	1189.99	0.0274713	0.0624971	1916.08	0.0970146	0.163488
74	6871.45	2356.57	4.56738e-05	0.00019792	2627.75	0.000127171	0.000609084
75	2795.95	1306.32	0.0353641	0.0731394	1235.65	0.027525	0.0596376
76	176.428	79.3658	0	0	90.5956	0	0
77	13.7114	5.6695	0.259273	0.354602	5.0862	0.226304	0.332156
78	5.54019	11.3385	0	0	6.0552	0.326536	0.446174
79	312.505	912.458	0	0	921.705	0	0
80	709.464	1018.43	0.0132279	0.0376169	999.975	0.0198284	0.0462662
81	2.22159	0.2465	0.103067	0.167483	0.2422	0.102319	0.169291
82	5.25469	14.0495	2.64e-08	1.85e-07	19.8634	0	0
83	167.265	220.102	0.0943154	0.158939	193.309	0.409561	0.524931
84	216.966	125.458	0.019067	0.0476801	121.602	0.0145656	0.0413507
85	2.52211	9.613	1.8298e-06	1.04072e-05	13.0803	0	0
86	8.87159	23.6625	0	0	32.2159	0	0
87	134.815	135.561	0.975776	0.975776	129.114	0.816521	0.854063
88	459.663	247.462	0.0533584	0.101159	232.55	0.038661	0.0799579
89	437.024	241.052	0.0192459	0.0476801	245.391	0.0220846	0.0502424
90	1136.77	447.846	0.00566674	0.0177818	441.602	0.00524582	0.0176804
91	193.091	42.3942	0.0341482	0.0731394	40.938	0.0324529	0.0686794
92	367.271	71.7247	0.0684736	0.122178	73.3974	0.0700533	0.124997
93	715.475	461.897	0.0352375	0.0731394	433.605	0.0192553	0.0461114
94	98.4705	92.4284	0.783317	0.858818	93.2613	0.812587	0.854063
95	148.096	117.076	0.266329	0.356411	124.752	0.402881	0.523745
96	1299.65	404.219	0.00118746	0.00432234	499.498	0.00376844	0.0137171
97	7736.88	1838.22	1.56533e-05	7.49709e-05	3306.79	0.00117895	0.00510878
98	264.162	134.577	0.0290746	0.0645314	131.777	0.0257723	0.0572018
99	313.657	205.808	0.00452699	0.0152576	206.143	0.0046539	0.0162886
100	407.625	225.033	0.00103075	0.00390827	243.45	0.00316792	0.0120117
101	146.265	87.9917	3.6042e-05	0.000163991	119.909	0.0616778	0.112254
102	1840.54	1049.74	0.00288717	0.0101051	1110.44	0.00594513	0.0186554
103	3.00363	2.2185	0.601132	0.701321	3.3911	0.79641	0.852628
104	275.771	166.864	0.00908019	0.0266548	193.309	0.0482133	0.0914044
105	23.0191	38.943	2.6602e-06	1.424e-05	39.2428	1.7197e-06	1.20379e-05
106	1755.21	750.517	6.854e-07	4.1583e-06	907.67	2.8049e-05	0.000159529
107	12.6162	7.8875	0.260403	0.354602	9.9313	0.522813	0.634347
108	59.7049	93.4139	0.0193864	0.0476801	97.864	0.00812889	0.0238622
109	49.9735	22.4293	0.0218047	0.0508776	25.9194	0.0451651	0.0880744
110	179.587	206.053	0.6936	0.77923	226.736	0.482771	0.601811
111	45.2413	51.7598	0.875964	0.937796	57.6529	0.766314	0.831203
112	127.149	176.722	0.593391	0.70128	182.409	0.55172	0.646134
113	17.3399	19.2247	0.908911	0.9507	15.5035	0.911237	0.931714
114	1.0223	1.4788	0.558846	0.669144	4.1181	7.36336e-05	0.000372259

## Sheet: Table S5
Table S5. Determination of COIII Exacerbated Pause Sites (EPSs) in RESC8 RNAi.
The number of sequences (norm. count) at each editing stop site for the uninduced samples and each replicate of the RESC8 RNAi induced samples are shown with the associated p and q (padj). Sites are considered significantly increased if padj < 0.05 and the norm. count is greater than the average of the uninduced. If an editing stop site is significantly increased in both replicates, that site is …
COIII	RESC8 RNAi
	Average of WT	Replicate 1			Replicate 2
ESS	norm. count	norm. count	p value	padj value	norm. count	p value	padj value
10	2402.02	1845.15	0.464889	0.533566	1861.45	0.478061	0.564982
11	934.799	812.697	0.632658	0.672616	840.189	0.711108	0.762426
12	64.8406	87.4546	0.232728	0.305266	108.564	0.0210381	0.0465524
13	13.2244	30.2509	0	1e-10	34.2248	0	0
14	276.176	2481.59	0	0	2069.78	0	0
15	736.713	3256.03	0	0	3038.03	0	0
16	106.344	635.325	0	0	517.081	0	0
17	10.7395	37.1277	0	0	32.3858	0	0
18	140.992	426.302	4.3617e-06	1.83553e-05	329.019	0.00246867	0.00778005
19	559.267	562.683	0.955089	0.974384	653.957	0.118526	0.186768
20	16460.6	6275.9	0.118216	0.173041	4196.46	0.059933	0.107466
21	9556.71	21261.2	0	0	21979	0	0
22	193.212	369.348	0	0	310.604	5e-10	3.2e-09
23	95.2254	180.964	0	0	150.152	6.6e-09	3.63e-08
24	415.064	817.659	1.5e-09	7.7e-09	731.264	2.0815e-06	9.8398e-06
25	7974.35	10660.4	0.000271409	0.000945252	13671.2	0	0
26	379.903	363.57	0.567275	0.62277	347.772	0.26042	0.365995
27	440.275	811.885	0	0	752.613	0	0
28	146.156	199.395	0.0170671	0.0344525	214.559	0.0021795	0.00708337
29	152.409	426.846	0	0	336.745	0	0
30	2603.95	1737.63	0.00167849	0.00423818	1523.25	8.8763e-05	0.000341902
31	1016.8	1172.99	0.0129797	0.0278925	962.745	0.389934	0.49455
32	2438.79	3825.66	0.000180925	0.000652622	3509.49	0.00384433	0.0115654
33	208.345	365.515	0.000816085	0.00235499	299.574	0.0520275	0.100201
34	96.7798	108.085	0.256908	0.325141	89.0617	0.438953	0.530827
35	119.476	211.5	0.0175404	0.0344525	171.87	0.176278	0.254623
36	45.5363	129.539	0	0	87.9584	6.77e-08	3.52e-07
37	103.33	208.198	0.00770391	0.017291	177.757	0.0585921	0.106905
38	44.9828	150.442	0	0	126.97	2e-09	1.13e-08
39	5.74619	5.7754	0.984762	0.984762	5.1521	0.69772	0.755864
40	530.234	539.339	0.976295	0.984762	556.091	0.932749	0.951038
41	369.256	268.431	0.639506	0.672814	299.574	0.746155	0.791838
42	1242.67	696.377	0.615538	0.661376	1189.45	0.960982	0.970312
43	128.059	31.0771	0.44343	0.514786	92.0036	0.775694	0.806722
44	7.69401	3.5753	0.0180925	0.0344525	6.256	0.409217	0.512754
45	13.9054	9.6257	0.478252	0.542735	24.657	0.0748389	0.125536
46	140.644	668.609	0	0	544.686	0	0
47	2591.85	1323.13	0	0	1304.62	0	0
48	16.4366	3.8501	0.018156	0.0344525	9.5683	0.197347	0.281152
49	1080.11	564.342	1e-10	5e-10	692.979	1.2112e-06	5.9985e-06
50	1970.52	529.409	0	0	687.086	0	0
51	7416.97	4184.83	0.347766	0.413228	4443.9	0.387769	0.49455
52	33.2213	15.401	0.225182	0.299255	19.8726	0.363602	0.484803
53	1000.73	2275.91	0.000410442	0.00133654	2138.27	0.00162216	0.00544208
54	8281.72	2690.48	0.090676	0.136691	5879.41	0.467281	0.558588
55	309.229	66.2782	0.0419658	0.0711057	66.9788	0.0425609	0.0851217
56	11422.9	5790.19	0.0507033	0.0839514	4992.27	0.0256957	0.053447
57	291.544	192.234	0.0758872	0.11613	268.279	0.677532	0.741719
58	199.338	167.216	0.524354	0.588442	158.987	0.423853	0.52477
59	37.5223	18.1514	0.132709	0.191481	29.4421	0.530555	0.613086
60	43.0005	14.8513	0.00442592	0.0103958	19.8731	0.019369	0.0437908
61	153.51	59.1281	9.5e-09	4.59e-08	78.387	4.9289e-06	2.13587e-05
62	53.2151	25.5774	0	0	32.0179	0	1e-10
63	242.461	59.1272	0.00134461	0.00364296	88.3219	0.00702402	0.0192236
64	87.3253	46.4787	0.0701987	0.110534	49.6825	0.0951947	0.152312
65	600.884	329.191	0.194136	0.261436	691.496	0.664986	0.735729
66	1183.32	1350.34	0.857841	0.884101	1831.61	0.48688	0.568939
67	6.64956	3.8501	0.0580495	0.0945644	2.9441	0.0121171	0.0300042
68	16.327	13.2005	0.596097	0.647374	14.7204	0.785343	0.80867
69	5.94946	3.575	0.156839	0.216997	2.944	0.07313	0.125536
70	1549.73	1061.02	0.042241	0.0711057	1212.61	0.161181	0.239469
71	437.335	97.631	0.00241457	0.0059481	169.286	0.0166698	0.0385258
72	5.97671	0	0	0	2.208	0.159408	0.239469
73	147.489	43.4524	0.0157183	0.0329087	72.4991	0.0816802	0.134837
74	9.9727	6.6003	0.256365	0.325141	5.8883	0.169238	0.247898
75	4.46633	2.2001	0.373891	0.439104	4.4161	0.984276	0.984276
76	27.673	33.0029	0.261504	0.326072	39.3785	0.013664	0.0330477
77	77.3147	33.278	0.000896197	0.00251433	42.3225	0.00831258	0.0216127
78	6.16674	1.65	0.0159656	0.0329087	4.416	0.350289	0.473118
79	18.9552	12.3764	0.257538	0.325141	17.2974	0.775402	0.806722
80	69.3555	12.1007	0.0184201	0.0344525	22.8171	0.055379	0.104717
81	759.922	1.65	0.143366	0.203943	1.4721	0.143272	0.219122
82	354.484	70.406	0.00137062	0.00364296	118.872	0.00793801	0.021168
83	77.6367	21.177	0.00869576	0.0190929	29.4416	0.0251093	0.053447
84	79.5059	12.9259	0.000806256	0.00235499	23.9211	0.00515309	0.0148867
85	32.8098	6.8758	0.0239488	0.0424355	11.7768	0.0670642	0.118215
86	32.9616	6.8756	0.0194893	0.0357895	11.7767	0.0578098	0.106905
87	17.387	7.9757	0.110515	0.164148	12.1445	0.374016	0.486259
88	120.961	16.5011	8.1303e-06	3.15831e-05	46.3694	0.00144263	0.0050011
89	283.278	58.5795	0	0	81.6989	0	0
90	303.836	23.1017	0.000284012	0.000956173	106.357	0.0106768	0.0270827
91	163.48	33.5512	0.192575	0.261436	115.555	0.630784	0.705392
92	243.38	38.5025	0.00146721	0.00379968	117.765	0.0511282	0.100201
93	320.579	52.8052	1.07e-08	4.93e-08	104.517	3.9444e-06	1.78355e-05
94	25.0426	9.351	0.0711356	0.110534	15.457	0.270291	0.369872
95	2.33568	0	0	0	0.368	0.0341704	0.0696809
96	4.79199	1.65	0.0708354	0.110534	1.84	0.0896423	0.145669
97	13.9219	46.2057	0	0	53.3644	0	0
98	134.19	21.4519	0.000569077	0.00174172	39.7459	0.0038922	0.0115654
99	127.744	42.904	9.5e-08	4.171e-07	60.3562	2.25136e-05	9.36565e-05
100	12.0573	1.65	0.0334886	0.0583163	3.3121	0.0739998	0.125536
101	36.7207	20.0775	0.154574	0.216833	19.1376	0.132593	0.205816
102	18.4947	6.3256	0.00767363	0.017291	7.3606	0.0147139	0.0347782
103	1.80914	1.3751	0.551707	0.612334	2.208	0.58441	0.660638
104	2.71583	0.55	0.308431	0.37532	0.368	0.269546	0.369872
105	11.8888	6.6008	0.28025	0.345186	8.0967	0.438748	0.530827
106	78.9703	12.9261	0.0233093	0.0420399	13.9847	0.025617	0.053447
107	157.12	41.8045	0.000108445	0.000405665	58.5165	0.000933325	0.0033471
108	128.241	44.2803	0.00042346	0.00133654	41.9554	0.000291631	0.0010832
109	10.5269	1.6501	6.3885e-06	2.58097e-05	2.2081	2.34306e-05	9.37225e-05

## Sheet: Table S6
Table S6. Proteomics Data Summary
	Sample name	Sample alias	Protein number	Mean SpC - Unnormalized	Mean TIC - Unnormalized	Median TIC - Unnormalized
	2913 R1 PD	2913_R1	158	5.01266	1.39366e+06	169690
	2913 R2 PD	2913_R2	141	4.59574	1.30156e+06	170900
	2913 R3 PD	2913_R3	403	4.50868	876032	214220
	T-8 -tet R1 PD	T8_minus_R1	643	6.56299	1.38067e+06	340320
	T-8 -tet R2 PD	T8_minus_R2	554	5.76354	1.10504e+06	303265
	T-8 -tet R3 PD	T8_minus_R3	485	5.34639	918769	244020
	T-8 +tet R1 PD	T8_plus_R1	548	6.81022	1.61469e+06	419615
	T-8 +tet R2 PD	T8_plus_R2	486	5.5823	1068115	279335
	T-8 +tet R3 PD	T8_plus_R3	444	5.21847	948242	243170
	T-6 -tet R1 PD	T6_minus_R1	717	6.77545	1.42113e+06	440340
	T-6 -tet R2 PD	T6_minus_R2	434	4.80184	804368	206180
	T-6 -tet R3 PD	T6_minus_R3	370	4.55405	739775	202470
	T-6 +tet R1 PD	T6_plus_R1	428	5.71495	995934	242770
	T-6 +tet R2 PD	T6_plus_R2	349	4.29513	817852	205020
	T-6 +tet R3 PD	T6_plus_R3	355	4.45352	768362	198800
	SpC: Spectral counts, the total hits of peptides for a protein.
	TIC: Total Ion Current, the sum of MS/MS intensities of peptides for a protein.

## Sheet: Table S7
Table S7. Proteomic quantification results
ProteinAC	Protein name	Molecular Weight	2913_R1_SpC	2913_R2_SpC	2913_R3_SpC	T6_minus_R1_SpC	T6_minus_R2_SpC	T6_minus_R3_SpC	T6_plus_R1_SpC	T6_plus_R2_SpC	T6_plus_R3_SpC	T8_minus_R1_SpC	T8_minus_R2_SpC	T8_minus_R3_SpC	T8_plus_R1_SpC	T8_plus_R2_SpC	T8_plus_R3_SpC	T6_minus_R1_TIC	T6_minus_R2_TIC	T6_minus_R3_TIC	T6_plus_R1_TIC	T6_plus_R2_TIC	T6_plus_R3_TIC	T8_minus_R1_TIC	T8_minus_R2_TIC	T8_minus_R3_TIC	T8_plus_R1_TIC	T8_plus_R2_TIC	T8_plus_R3_TIC
Tb927.8.7100	acetyl-CoA carboxylase	243 kDa	267	170	146	227	179	155	203	166	132	186	155	135	199	138	125	126060000	87938000	52216000	108190000	58360000	45319000	90941000	55873000	45196000	78293000	48454000	43410000
Tb927.8.6970	3-methylcrotonyl-CoA carboxylase alpha subunit, putative	74 kDa	54	43	38	58	46	40	58	43	37	52	43	38	61	33	35	25236000	22944000	17002000	30609000	19049000	17446000	31091000	18575000	9585900	21582000	18276000	13935000
Tb927.2.4400	SSU ribosomal protein, mitochondrial, putative	137 kDa				70	51	47	75	54	43	56	48	46	70	47	47	19071000	12801000	11787000	29284000	18903000	12719000	13967000	12581000	12416000	16146000	16900000	13369000
Tb927.10.11340	hypothetical protein, conserved	156 kDa			1	82	70	57	62	55	35	38	33	23	31	17	20	26360000	20812000	13810000	16302000	14503000	8818300	9141800	5285000	3805300	4539500	2265600	2502100
Tb927.11.1850	hypothetical protein, conserved	57 kDa				57	41	41	46	39	34	47	42	35	46	32	33	16860000	10398000	9592100	15612000	8666600	7894100	13059000	10178000	7298500	10083000	8195300	7608900
Tb927.8.5200	Mitochondrial SSU ribosomal protein, putative	202 kDa				46	31	33	74	48	38	41	25	23	55	35	33	9457600	5772000	6023100	24856000	11485000	8897100	8251900	4751700	4349900	10810000	7712700	7101300
Tb927.1.2340	alpha tubulin	50 kDa	23	20	36	42	35	28	41	34	31	47	19	16	30	17	22	12537000	12292000	8601800	14709000	8019100	8944400	22773000	3151300	2978000	5867200	3518100	8465000
Tb927.4.5350	3-methylcrotonyl-CoA carboxylase, pseudogene, putative (pseudogene)	74 kDa	36	28	22	41	29	26	39	29	22	34	27	20	42	21	20	20259000	18673000	13468000	23615000	15534000	14403000	25319000	15376000	6780600	17561000	15270000	9921500
Tb927.1.2330	beta tubulin	50 kDa	23	9	41	36	34	27	37	27	22	51	20	16	27	19	16	10472000	8804500	6826800	13841000	6736300	6281000	22266000	3703300	3324800	5653000	5150600	3232700
Tb927.10.12520	hypothetical protein, conserved	95 kDa				42	32	37	43	35	37	39	24	29	22	11	18	9509600	6622500	7243000	10420000	6538500	9339300	9448300	4133000	5388800	2953300	1052100	2468900
Tb927.3.4290	Paraflagellar rod protein 1-1	69 kDa	17	17	50	31	24	11	17	12	10	69	16	11	10	9	19	6106000	3251000	1173200	2424400	1187800	1171700	21875000	1887400	1255700	1385600	843760	2198400
Tb927.9.14160	rieske iron-sulfur protein, mitochondrial precursor	34 kDa			5	38	25	27	38	25	23	29	21	19	26	19	17	17637000	8797300	9351300	19941000	8140800	10646000	13379000	6689600	5872900	8406500	6110200	5127100
Tb927.10.14860	NADH-ubiquinone oxidoreductase B14 subunit	83 kDa				37	23	21	42	24	20	36	21	23	40	22	20	9043600	4579500	4519700	11803000	4569400	4194300	9114800	3533800	4455800	7442400	4922600	3433700
Tb927.8.4970	Paraflagellar rod protein 2-1	70 kDa	14	19	40	32	20	14	16	11	8	60	16	12	8	7	17	5906300	2409800	1125900	1800900	983600	452720	18196000	1411800	1061100	666160	633820	1894800
Tb927.11.1250	Mitochondrial SSU ribosomal protein, putative	98 kDa				36	24	22	34	28	23	26	21	14	26	16	14	7544500	3846600	2671300	7953400	4412800	3822200	4194000	2773300	1654200	4037200	2319200	1978800
Tb927.10.770	RF-1 domain containing protein, putative	69 kDa				31	28	22	29	23	21	28	20	20	27	18	15	6370500	6004800	4480200	6764700	4007600	4752100	5449800	4348300	3334600	3823100	3917000	2654700
Tb927.10.2090	elongation factor 1-alpha	49 kDa	10	7	19	24	27	20	26	23	23	36	12	13	19	12	13	6268100	5789500	4601900	6855900	5843000	5321000	13857000	2617500	2816400	4202400	3548600	4023800
Tb927.11.10150	Enoyl-CoA hydratase/isomerase family, putative	138 kDa				25	25	21	42	25	25	17	13	14	21	14	18	4215200	3468000	2313500	8903000	3395200	3701000	1875300	1377300	1401300	2254600	1611500	2189300
Tb927.3.5310	paraflagellar rod protein	243 kDa	29	23	20	26	21	17	23	17	12	18	14	10	14	10	14	4543500	3131900	2170100	4750000	2334400	1722800	2592900	1518200	1399400	1518800	1249000	1544900
Tb927.9.5900	glutamate dehydrogenase	112 kDa		1	2	29	24	21	30	25	23	22	19	17	18	7	16	6240000	4250400	2986500	6756200	4669800	4143400	4396500	3098600	2654200	2746400	1165200	2283700
Tb927.11.9750	Protein of unknown function (DUF498/DUF598), putative	73 kDa				26	21	24	25	17	17	22	20	19	23	15	19	5142600	3532500	3881000	4470800	2128600	3069500	4794500	3822400	3045700	3259400	2179900	2582600
Tb927.11.15850	kinteoplast poly(A) polymerase complex 1 subunit	87 kDa				28	28	25	33	19	24	22	13	13	20	15	15	4222900	3234400	2659700	5416100	2410700	2320700	3251500	1421600	1191600	2593800	1737500	1301800
Tb927.5.4040	Mitochondrial SSU ribosomal protein, putative	94 kDa				23	20	19	26	21	20	23	19	17	23	13	22	5354100	4634800	2927400	6424000	3928800	3379100	5233100	3249300	3337000	4107600	1914000	4232900
Tb927.6.3740	heat shock 70 kDa protein, mitochondrial precursor, putative	71 kDa	5	4	6	21	21	14	31	25	21	25	14	11	18	14	13	4620000	4286200	2279000	22547000	4464300	3076800	6271000	2247000	1789000	2419400	2270700	2174700
Tb927.11.6280	pyruvate phosphate dikinase	100 kDa	6	10	34	22	19	8	15	10	5	59	8	9	12	9	9	3222100	2313400	819690	2058600	933930	587860	16085000	724330	824110	1414300	1037500	1099100
Tb927.6.4280	glyceraldehyde 3-phosphate dehydrogenase, glycosomal	39 kDa	14	11	26	25	16	10	20	15	8	30	7	8	15	8	8	4959000	2661800	960240	5279000	1990700	698940	13755000	806190	725420	2117100	972460	1014400
Tb927.1.4230	hypothetical protein, conserved	50 kDa				26	21	21	20	19	16	22	19	15	18	12	12	4259400	2592000	3360700	4185400	2782700	1809500	4333600	2702800	2500700	2974300	1921100	1777300
Tb927.5.3010	Guide RNA binding complex protein 6	58 kDa				43	33	30	40	28	28				2	1		19708000	13908000	10015000	19527000	12489000	15118000				184840	108220
Tb927.10.6400	chaperonin HSP60, mitochondrial precursor	60 kDa	3	4	3	22	19	12	26	21	13	17	12	8	20	12	10	4814700	4211100	2693100	8844500	4427900	2994300	4477300	2035200	1275700	3248900	2389500	2268800
Tb927.3.4210	hypothetical protein, conserved	193 kDa				31	18	16	18	12	12	33	26	17	13	7	5	4873200	2503300	1789300	3070300	1325800	1141300	6249600	3712400	2395600	1635400	497230	371650
Tb927.8.5100	hypothetical protein, conserved	314 kDa				39	25	22	25	11	16	24	17	12	10	2	3	5940800	3085700	2299000	4275300	1167800	1528000	3068900	2064400	1300900	1251600	300730	345240
Tb927.10.5420	hypothetical protein, conserved	153 kDa				23	19	17	22	14	16	21	17	11	16	14	9	4184400	3254100	2909800	4293100	2260200	2411000	3553700	2269800	1528800	2209200	2010200	1342900
Tb927.9.8410	chaperone protein DnaJ, putative	49 kDa				26	21	19	21	18	16	17	13	10	15	11	8	13298000	5616500	5295400	8515800	4650500	4553300	5539000	3292900	2249300	3241300	1699800	1424400
Tb927.10.10130	RNA editing mediator complex protein 1	61 kDa										35	31	27	44	31	30							10146000	6851900	7154300	7764600	7068300	6752900
Tb927.10.8940	flagellum targeting protein kharon1, putative	45 kDa	6	3	13	19	15	15	17	12	13	28	12	7	17	9	11	3088800	2013400	2111200	2683300	1623600	1968900	5687500	1367500	825130	1787800	1160300	1235000
Tb927.11.6830	Domain of unknown function(DUF2779), putative	109 kDa			1	23	16	18	26	21	18	12	12	10	14	12	12	3865100	2129000	2151200	4562800	3187300	2351600	1412700	1090000	1191000	1506400	1415800	1225300
Tb927.9.6510	Mitochondrial SSU ribosomal protein, putative	75 kDa				19	14	10	26	19	15	15	14	12	18	11	16	2838600	1582400	969950	4885800	2470200	2062300	2245300	1460900	1245200	2288500	1283200	1896600
Tb927.8.7360	hypothetical protein, conserved	114 kDa				23	18	13	25	17	17	18	14	13	12	7	10	4317000	2438600	1532900	5457600	2126700	2649900	2867200	1563600	1576700	1379100	779500	994840
Tb927.7.3930	hypothetical protein, conserved	155 kDa				25	19	17	27	22	19	10	11	10	15	6	7	5250600	4199500	2887700	7332700	3743200	3432700	1633300	1555500	1324000	1846300	658530	1126200
Tb927.3.1380	ATP synthase subunit beta, mitochondrial	56 kDa	5	3	14	18	15	14	14	16	10	25	9	6	12	8	6	5142400	4044400	2628300	5039900	3771900	2163800	7788600	1773800	1241100	2742300	1931900	1831900
Tb927.2.4210	Phosphoenolpyruvate carboxykinase [ATP], glycosomal	59 kDa	9	9	35	17	10	4	9	8	5	37	7	9	6	5	8	2377500	1437800	308500	1237800	550510	471560	9354100	567530	939430	793450	402180	828930
Tb927.1.2990	kinetoplast ribosomal PPR-repeat containing protein 2	116 kDa	1			17	16	17	17	16	13	18	17	14	16	10	10	3209200	2488400	2800900	3333100	2419400	1850000	3076400	2363000	2130100	2066200	1688800	1416100
Tb927.2.2210	hypothetical protein, conserved	113 kDa				21	21	18	21	15	15	11	13	15	9	8	7	3239100	2935800	2622700	3072700	2339500	2163000	1220500	1522300	1585800	1033200	1064900	946020
Tb927.5.2930	Mitochondrial ATP synthase subunit, putative	43 kDa	1		3	20	13	14	19	14	14	19	12	9	12	12	10	3661500	1887600	2996100	2939500	3920500	3263400	5305100	2845400	1105400	1739300	2721000	1467500
Tb927.7.5280	kinetoplast ribosomal PPR-repeat containing protein 19	226 kDa		1		26	19	12	24	17	18	13	13	9	12	5	5	3289300	2553700	2127200	3458400	2306000	2260200	1554000	1456400	945950	1402500	663470	340770
Tb927.8.1740	Mitochondrial import inner membrane translocase subunit TIM62	62 kDa			4	20	15	10	23	11	10	19	11	10	12	6	9	3320500	1936900	1035400	4077700	1410900	1133100	2602000	1225100	931440	1453500	616450	816780
Tb927.10.5820	predicted RanGDP binding protein	109 kDa				16	17	16	21	17	17	14	9	7	12	8	10	2753300	2329200	2313900	3694100	1968500	2514300	1675400	836070	580690	1195600	698250	958740
Tb927.11.1450	2-oxoglutarate dehydrogenase E1 component, putative	113 kDa				28	12	12	22	17	11	16	11	6	12	6	7	5131100	1745600	1045100	4063500	1896200	1030900	2444900	1111400	572920	1773900	671900	649740
Tb927.10.5620	fructose-bisphosphate aldolase, glycosomal	41 kDa	5	11	21	15	10	4	10	8	1	33	11	7	9	3	8	2990900	1769400	636950	1635600	1231800	152940	10961000	1722300	1107300	1400900	568030	1266200
Tb927.6.1890	hypothetical protein, conserved	68 kDa				30	22	25	32	22	21	1	2					12035000	6346300	8588600	10070000	4997700	6173900	71568	218100
Tb927.9.3130	hypothetical protein, conserved	63 kDa	10	11	9	14	11	13	14	10	9	13	9	11	11	9	8	3902900	2612200	2792700	4356100	2302200	2322200	2750100	2213700	2335800	1389600	1191900	975240
Tb927.10.4080	hypothetical protein, conserved	127 kDa				25	14	13	15	9	4	17	12	11	17	10	9	4839100	2565900	2563200	3473800	1879200	578000	4243600	2371000	1579700	3895900	1697300	1362300
Tb927.7.7420	ATP synthase F1, alpha subunit	64 kDa	3	3	12	20	12	7	15	7	6	27	8	8	9	6	5	4070700	2442900	949260	2673900	1118400	772390	8306000	1535000	1185200	1946000	812540	838480
Tb927.5.1060	mitochondrial processing peptidase, beta subunit, putative	54 kDa		1	9	18	15	10	15	13	8	22	8	6	13	8	6	3662400	2434600	1369700	3165200	2109100	1038400	6093200	1023300	587070	1726300	1121900	695620
Tb927.9.2450	electon transport protein SCO1/SCO2, putative	44 kDa				17	13	14	13	11	11	16	14	12	12	9	9	5170300	3845800	2956700	3942200	2374500	2416200	4399700	3044800	2912800	2161900	2578400	1810600
Tb927.9.12770	Kinetoplast polyadenylation factor 3	117 kDa				18	14	13	19	13	16	17	10	6	15	5	6	3128800	2310300	1642300	4126600	1717700	2651400	2519200	1489500	724590	1605200	382970	754910
Tb927.5.450	NADH dehydrogenase [ubiquinone] flavoprotein 1, mitochondrial	55 kDa				15	10	11	14	9	11	14	12	12	15	12	11	1988700	1362200	1337400	1965300	795600	1106400	1847500	1228300	1202900	1595000	1602600	922770
Tb927.7.3100	hypothetical protein, conserved	70 kDa				18	17	11	19	16	10	12	11	6	12	7	5	2630500	2439000	1218000	2961100	1965900	1091500	1415300	1269300	438520	1233900	602510	309490
Tb927.11.480	small GTP-binding protein domain containing protein, putative	44 kDa				12	14	12	16	9	13	12	13	12	11	8	9	3217200	3739300	2684200	5602400	1920500	3147300	2980300	2537800	2592900	2534100	1501000	1737200
Tb927.9.1950	NADH dehydrogenase (ubiquinone) 1 alpha subcomplex subunit, putative	47 kDa				18	13	11	17	15	11	12	8	7	12	7	8	7274900	5231500	5698100	7488100	7652400	3566100	1972300	3191100	2271900	2242500	2532200	1557700
Tb927.11.9980	2-oxoglutarate dehydrogenase E1 component, putative	113 kDa	1		2	13	13	12	18	14	10	11	9	6	14	11	9	2398700	2049800	1916600	3837100	2510900	1967600	2162100	1288300	859840	2331300	1977100	1558700
Tb927.7.210	Proline dehydrogenase, mitochondrial	64 kDa	3	1	9	14	11	9	13	11	9	12	8	7	9	8	8	2605300	1969900	1036000	2974800	1837100	1155800	2785100	1139900	813490	1411800	1152600	1315800
Tb927.8.7260	kinetoplast-associated protein, putative	114 kDa				20	19	18	17	13	16	7	8	5	6	4	3	3136700	2051900	2256200	2222700	1506200	1757000	668450	684430	394900	539730	296490	166930
Tb927.10.9280	hypothetical protein, conserved	108 kDa				22	13	14	18	12	14	9	9	8	6	3	3	3792600	2483600	2333900	3263700	1682200	1785700	1293300	1160600	976810	487400	291090	402540
Tb927.3.930	dynein heavy chain, putative	531 kDa	6	5	28	21	10	2	6	5	1	48	1	1		1	1	2267200	1163400	75382	479330	455890	30067	7076900	37577	40260		43794	36810
Tb927.7.3550	cytoskeleton associated protein, putative	138 kDa	11	13	7	9	14	6	10	6	10	15	8	6	11	5	4	1234500	1311600	491240	1305200	564560	881450	2156700	721120	553480	974140	461370	362940
Tb927.9.1530	hypothetical protein, conserved	82 kDa				17	13	13	17	12	11	9	8	5	6	6	6	3206400	2375000	2256100	3257800	1490500	1708000	1097400	798030	542290	761470	583610	591410
Tb927.3.3460	succinate dehydrogenase flavoprotein subunit, putative	53 kDa			2	17	10	9	17	10	8	12	7	7	9	5	7	4158800	2027700	1851100	5037100	2105500	1602100	2432100	827860	853750	1631000	752130	1004700
Tb927.7.5320	hypothetical protein, conserved	83 kDa				15	10	8	13	6	5	13	11	10	12	10	9	2048300	1761100	1096900	2043900	591160	910640	2267100	1665500	1367200	1839000	1534000	1355100
Tb927.9.11880	Mitochondrial SSU ribosomal protein, putative	51 kDa				6	7	5	8	5	7	22	13	14	17	8	10	844090	811420	815910	1815300	665740	722050	4825700	1712100	1719400	2689200	934290	1472000
Tb927.10.3510	tRNA pseudouridine synthase D (TruD), putative	198 kDa				20	18	15	18	12	17	4	5	5	4	4	2	3055800	2074900	1374600	3055500	1139600	1743400	411090	411890	385100	402710	284560	172000
Tb927.10.7410	succinyl-CoA ligase [GDP-forming] beta-chain, putative	45 kDa				13	10	8	16	14	12	12	7	5	7	6	7	2047700	2372700	1531000	3297700	3094900	2810900	1992300	986220	602140	996350	814790	1005900
Tb927.3.1790	pyruvate dehydrogenase E1 beta subunit, putative	38 kDa	1	1	4	13	11	9	11	9	7	11	8	7	9	8	7	3293500	2794200	2173100	3145000	1738400	1541400	2684600	973180	1378900	1969500	1533700	1254300
Tb927.3.3550	hypothetical protein, conserved	129 kDa			1	19	13	10	13	10	8	13	9	7	8	5	6	2240600	1423200	877800	1745400	940600	788550	1558900	1015300	666560	803340	448430	577800
Tb11.v5.1035.1-p1	heat shock protein 70 (hsp70), putative	75 kDa	4	4	17	10	13	10	5	8	4	25	4	2	8	3	6	1445000	2015000	1044500	712170	925540	307150	6184500	497670	343240	757190	426030	777620
Tb927.1.4100	cytochrome oxidase subunit IV	41 kDa	2		6	12	9	10	12	10	9	10	6	4	8	7	7	2136000	1054700	1479300	2416800	972760	1149700	2420100	843740	555680	1021500	671430	843230
Tb927.11.3250	dynein heavy chain, putative	531 kDa	1	1	25	19	6	3	3	2		47	2	1	1		1	2175700	381490	137900	228360	132790		6601900	77700	34438	78242		40716
Tb927.4.3070	hypothetical protein, conserved	51 kDa				16	11	8	11	9	5	15	14	8	6	4	6	2788100	914380	951500	1572000	741940	396870	1829700	1160600	750830	589380	210340	312580
Tb927.11.5060	Mitochondrial small ribosomal subunit Rsm22, putative	120 kDa				17	15	9	14	12	13	7	5	5	7	6	4	2404400	1586000	1041400	2416000	1328700	1517300	768320	518790	377690	643870	918370	419470
Tb927.5.3980	mitochondrial ribosomal protein L15	44 kDa				19	11	10	17	8	8	7	6	8	5	4	5	3633300	1085800	1265400	4229600	1011000	781410	686650	556640	756530	543930	435900	493150
Tb927.11.9900	phytoene synthase, putative	62 kDa				14	9	8	11	9	5	12	7	6	10	9	8	2111700	1127100	1180300	1896000	1248700	609080	2081100	1097500	665270	1325700	1148300	1152700
Tb927.4.4300	NADH dehydrogenase (ubiquinone) 1 beta subcomplex subunit, putative	69 kDa				12	11	9	13	9	8	9	8	7	7	8	7	2911900	2135400	1595300	3339300	1626300	1505900	1456100	1026400	1217000	1196900	1548800	1094100
Tb927.10.8210	KREPA2	63 kDa				17	14	12	9	8	7	11	10	7	4	4	3	2267600	2094200	1071700	1273300	506180	783500	1345500	1117100	587770	352750	389380	212690
Tb927.9.12730	chaperone protein DnaJ, putative	49 kDa	1		2	18	9	9	13	12	7	10	5	5	8	4	4	4259200	1034800	845430	1747700	1237500	969320	1516000	511850	608390	925370	558610	432220
Tb927.9.3170	cytochrome oxidase subunit V	22 kDa			2	10	9	10	10	8	10	10	7	7	9	6	7	2251800	1833200	1600500	3196900	1217200	3325000	2782900	694620	802730	878940	1067000	1612700
Tb927.10.11470	hypothetical protein, conserved	149 kDa				13	8	11	15	11	10	6	5	4	10	3	6	1869100	962640	1052900	2847900	1212000	1325000	736440	433910	365060	1198500	364350	459630
Tb927.8.7770	aldehyde dehydrogenase family, putative	60 kDa				11	6	7	9	4	6	12	12	9	8	9	8	1494200	847980	1106400	1160700	388440	648580	1507100	1640400	1006200	897900	878490	1221000
Tb927.9.4440	Mitochondrial editosome-associated protein KREPB9	49 kDa				12	7	8	10	7	8	12	7	7	10	7	6	2102200	1034300	1175000	2218700	787890	880130	2039800	1106600	886910	1969300	954570	850830
Tb927.7.3510	LSU ribosomal protein, mitochondrial, putative	56 kDa				16	13	12	18	12	12	4	5	5	3	2	1	2558400	2420600	1792900	3936300	2022800	2204200	394160	453000	554900	226040	170680	101730
Tb927.5.3330	hypothetical protein, conserved	522 kDa		1	1	20	15	11	12	9	10	4	4	3	7	3	2	2586800	1653300	1007400	1406600	1106900	859590	512860	333240	281760	828440	249110	305350
Tb927.11.3290	Tripartite attachment complex protein 166	166 kDa				13	12	7	12	9	5	14	8	5	8	4	2	1500600	1077900	533550	1162600	675060	300650	1500200	712630	411340	785790	319240	101110
Tb927.11.14700	hypothetical protein, conserved	62 kDa				12	10	9	8	11	8	10	8	7	8	4	5	2968100	1305100	1165300	1163500	2204100	854600	1372200	640590	1259800	927680	244610	284640
Tb927.2.4240	GTP binding protein, putative	41 kDa				14	10	9	14	11	10	6	4	3	8	4	4	2823900	2227700	1441500	3393400	2322300	2288700	882380	429970	331490	990140	859500	641420
Tb10.v4.0052	microtubule-associated protein 2	561 kDa	4		6	12	10	7	6	7	4	13	5	4	8	4	6	2332700	2129800	979100	1281700	1045100	783080	2958500	666550	549360	1251400	520130	866570
Tb927.7.2630	50S ribosome-binding GTPase, putative	102 kDa				12	9	7	13	8	8	9	6	7	11	5	5	1627000	1012500	800440	1991500	954200	980480	909130	567720	740850	1201800	491540	534530
Tb927.7.4940	serine peptidase, clan SC, family S9A-like protein	104 kDa				17	13	6	12	8	4	9	5	5	11	3	4	4426900	2641700	851110	3258500	1511100	551590	1740400	948420	797730	2142500	468950	534140
Tb927.8.1990	peroxidoxin	26 kDa			1	13	11	8	13	7	7	8	7	6	8	6	4	4650300	3360300	3440300	4917500	2746500	3349100	2972900	2744700	2430000	2043700	1922400	1423200
Tb927.5.295b	retrotransposon hotspot (RHS) protein 1	95 kDa				14	11	11	16	14	8	5	2		7	2	2	2659600	2257200	1390600	3581100	2640500	1098900	1043800	175510		1249400	538740	182540
Tb927.2.2510	Mitochondrial outer membrane protein porin 1	29 kDa	6	4	11	8	8	3	7	4	3	15	3	5	5	5	4	2160800	1923400	687120	1401800	868160	623980	5331600	707850	815490	741700	1129500	876450
Tb927.10.7430	GTP-binding protein, putative	52 kDa				11	9	9	7	8	7	9	7	7	6	5	6	2708000	1980200	2105100	2214900	1427600	1594300	1431700	1507000	1419100	970340	966680	1160700
Tb927.4.2580	hypothetical protein, conserved	113 kDa				16	14	16	16	13	11	1	2	1			1	2734800	2160800	2409700	3189400	1936300	1672000	68865	148620	57823			76879
Tb927.10.13360	Elongation factor Tu, mitochondrial	52 kDa			1	13	10	10	9	11	10	4	4	4	3	4	4	1867200	1259200	1002900	1636800	1255400	1018500	494130	435640	282330	293350	412230	430760
Tb927.9.4660	hypothetical protein, conserved	56 kDa				12	10	9	8	9	10	6	5	5	6	4	6	2047700	1401000	1777500	1137700	1142500	1483100	874000	553520	533540	702830	433080	708060
Tb927.3.1840	3-oxo-5-alpha-steroid 4-dehydrogenase, putative	33 kDa	4	3	8	9	8	3	11	5	5	13	4	3	5	3	3	1515600	948700	560850	1440000	647860	530610	3038600	517050	455020	495280	427150	645130
Tb927.11.3980	metallo-peptidase, Clan ME, Family M16	57 kDa	1	1	6	10	6	5	8	6	5	13	6	5	4	3	4	1823500	927850	642130	1392300	937510	898290	2752000	792560	598940	662630	650390	634460
Tb927.6.2290	50S ribosome-binding GTPase, putative	103 kDa				10	6	7	12	9	11	6	4	2	7	4	4	1770100	881320	983850	2469800	1205200	1523500	528090	381760	223480	865280	494200	405050
Tb927.11.3260	mitochondrial DNA polymerase I protein D, putative	183 kDa				17	12	11	12	8	9	6	3	3	2		3	2184400	1246500	1028000	1602600	777550	709630	471650	229900	201990	178840		224990
Tb927.10.2560	mitochondrial malate dehydrogenase	33 kDa	1	1	5	8	7	7	8	7	7	6	5	5	4	5	6	1155300	1126300	861910	1468500	1095000	1020700	909460	551050	451580	594780	546080	675030
Tb927.4.2720	ATP dependent DEAD-box helicase	84 kDa				13	7	8	15	8	9	6	5	4	4	1	2	1941400	1070500	932240	2350800	1141600	1274900	888960	736910	480050	580840	150630	219040
Tb927.11.13500	par1	68 kDa	2	4	15	7	9	3	4	1	1	22	4	2	1	1	5	596330	1083100	236560	354750	43320	46199	3333900	263210	161440	43420	39271	320990
Tb927.10.14000	aconitase	98 kDa	1		1	9	6	3	13	7	6	9	4	2	9	6	5	1119600	615970	302860	1599100	708820	476030	918320	323310	196890	938670	615440	453290
Tb927.9.11600	glycosomal membrane protein	26 kDa	6	7	8	6	5	4	6	3	3	11	5	4	3	4	4	1232100	1255800	732360	1578400	744970	500740	4376000	822330	502620	812050	751260	1118700
Tb927.3.3270	ATP-dependent 6-phosphofructokinase, glycosomal	54 kDa	1	5	15	7	6	2	5	2	2	20	3	4	4	4	4	644900	611080	57792	677360	81053	67145	3906400	253140	331130	287890	300010	316730
Tb927.10.15410	glycosomal malate dehydrogenase	34 kDa	5	3	11	7	7	2	6	3	2	18	2	2	7	2	2	1684200	1112300	227030	1416100	288540	192600	5039500	209630	254990	1117500	161880	220430
Tb927.9.5770	tryparedoxin peroxidase	22 kDa	2	3	9	6	8	4	3	6	6	11	5	3	6	3	4	2277100	2573800	1095000	1701100	1775900	1403300	3307100	1625700	1022600	1505200	1400200	1403700
Tb927.4.1500	RNA editing associated helicase 2	242 kDa				16	13	15	7	5	3	13	6	2	1	1	1	1550900	930890	1101200	975760	307130	122970	982430	303960	68906	36999	118840	35857
Tb927.10.2010	hexokinase	51 kDa	6	7	22	7				3		20	2	2	2			945130				225320		6542900	173020	234710	102290
Tb927.4.5120	hypothetical protein, conserved	155 kDa			2	14	8	10	8	6	7	8	4	4	4	2	3	1390300	670730	1302500	659690	458600	941850	578770	296210	256680	251040	101000	125630
Tb927.11.2530	Mitochondrial SSU ribosomal protein, putative	85 kDa				11	8	5	14	9	7	6	4	2	7	3	4	1164600	675210	496850	2016600	834070	734320	650760	325760	173930	741580	271810	442700
Tb927.9.12570	glycerol kinase, glycosomal	56 kDa	5	7	24	5	4			2	1	26	4	2	3	1	1	842100	714870			227780	86102	5374500	502410	254960	480560	144150	132350
Tb11.v5.0412.1-p1	hypothetical protein, conserved	90 kDa				12	8	7	11	6	4	6	4	4	8	3	3	1826200	1074400	1028800	1694400	762620	544990	753400	550310	475480	843340	357980	377370
Tb927.10.5830	hypothetical protein, conserved	60 kDa				13	10	6	15	11	5	4	4	2	3	1	1	1636400	1013900	667580	1873900	1276400	645840	311100	190030	68717	230080	62228	42698
Tb927.10.9820	mitochondrial intermediate peptidase	77 kDa				9	9	7	7	6	7	7	5	4	6	3	3	1272800	968960	782170	935250	550050	681250	823620	330250	233870	594310	205020	221740
Tb927.3.2050	Minicircle replication factor 172	172 kDa	1	1	1	16	10	8	13	7	7	7	5	1	5	2		1561500	1261200	829490	1536600	938340	679730	841660	673620	141000	536690	204130
Tb927.10.2020	hexokinase	51 kDa	5	6	22	8	5	1		2		20	1	1	1	2	1	961380	582910	121700		156190		6359200	72624	128870	53785	209000	100920
Tb927.10.14820	Mitochondrial ADP/ATP carrier protein 5c	34 kDa	1	4	7	9	7	5	5	5	3	14	2	3	4	2	3	2045200	2241800	869480	1605600	858450	344380	5056900	367470	384280	946510	549950	352260
Tb927.11.2650	heat shock protein 84, putative	84 kDa				9	8	7	10	8	6	3	4	2	7	2	5	928140	860290	634250	1201700	741360	459220	348990	379910	195870	555920	93807	444570
Tb927.10.13620	nadh-ubiquinone oxidoreductase 39 kda subunit	55 kDa			1	10	7	7	7	5	5	6	5	5	5	4	3	1458400	789090	664120	1110600	395690	393580	714870	431950	411670	622990	272540	241880
Tb927.11.10960	2OG-Fe(II) oxygenase superfamily, putative	72 kDa				5	3	3	8	4	4	11	6	4	13	4	5	667090	423070	404800	1312900	437100	870570	1679300	590310	566670	1996800	558280	517390
Tb927.2.3180	kinetoplast polyadenylation/uridylation factor 1	114 kDa				10	6	5	12	7	8	5	3	2	5	2	3	1158700	640980	536740	1686100	718250	854260	476330	267110	117440	564260	109780	299100
Tb927.11.7460	luminal binding protein 1 (BiP), putative	71 kDa	2	1	9	3	4	1	2	2	1	22	5	1	7	4	5	394030	576870	88232	288530	157260	57945	4159000	499100	102830	906640	550990	672100
Tb927.11.1290	hypothetical protein, conserved	43 kDa				12	5	6	8	4	6	8	5	5	4	2	3	1435000	492410	625930	1093800	338600	551560	1099400	383000	417850	412560	119810	141660
Tb927.9.13785	kinetoplastid membrane protein 11-5	11 kDa	5	4	3	8	7	3	6	2	2	16	3	2	3	2	3	899920	1501400	209140	883130	99904	104170	3396500	188530	121460	222880	103320	206520
Tb927.6.2380	hypothetical protein, conserved	82 kDa				9	9	7	10	5	6	3	3	3	4	2	3	1497200	1135000	911730	1767700	639740	885800	546330	428690	583560	575920	245050	572180
Tb927.7.2410	Dynamin family, putative	66 kDa				11	5	4	11	5	4	10	3	3	9	2		1639000	573270	703950	1826800	647280	480080	1229100	424700	384490	1358000	455550
Tb927.11.5520	triosephosphate isomerase	27 kDa	4	6	11	5	4	1	3	2	2	11	4	3	3	1	2	613460	476360	61184	200560	145510	181500	3247100	418520	276080	563520	72504	156570
Tb927.10.180	ATP synthase F1 subunit gamma protein, putative	34 kDa	1	1	3	7	4	4	5	3	3	10	6	4	7	3	3	1685800	870540	472050	872160	268720	326840	3515100	1339600	940980	1708800	348280	276770
Tb927.11.4490	long-chain-fatty-acid-CoA ligase, putative	73 kDa	2			16	6	5	10	5	3	7	5	2	8	2	2	3874300	3629400	2250500	2380000	1569900	532230	2566800	1136600	294580	1533500	293160	134990
Tb927.10.6300	Mitochondrial ribosomal protein S5	50 kDa			1	6	7	4	6	6	5	4	5	4	7	4	4	888760	790470	433310	1489200	659100	566650	468620	380960	319440	795870	406870	358700
Tb927.7.5930	Protein Associated with Differentiation 1	66 kDa	4	3	5	7	4	3	5	4	3	8	4	1	4	3	3	973800	502570	279050	625410	503000	252030	1833000	510470	50710	266620	293780	260760
Tb927.10.4560	elongation factor 2	94 kDa			10	6	5	5	3	5	3	15	4	3		1	3	559680	372170	381660	482370	395340	194910	2093400	337900	243260		171630	264590
Tb927.5.560	hypothetical protein, conserved	58 kDa				9	5	6	5	5	3	6	5	5	3	4	4	1333600	380840	473180	567700	428930	139320	500430	347800	357640	159140	360480	361560
Tb927.9.9310	hypothetical protein, conserved	106 kDa				8	8	6	8	6	5	3	5	3	7	4	4	1205500	1238900	773780	1275000	852130	780590	348130	594280	398330	960040	555170	313250
Tb927.8.7380	dihydrolipoamide dehydrogenase, point mutation	60 kDa				9	8	8	10	6	5	4	3	4	2	1		1047600	926340	799070	943200	587440	431870	303000	158710	270900	190350	73897
Tb927.9.7150	RNA pseudouridylate synthase protein, putative	138 kDa	1			10	4	4	12	6	6	4	3	2	3	3	1	1199000	316620	378050	1329300	465990	773330	323010	244610	150870	213690	233680	90442
Tb927.9.11120	Chromosome passenger complex (CPC) protein INCENP N terminal, putative	73 kDa				6	6	6	9	5	6	4	6	3	4	4	3	443020	631950	326870	1355500	1512800	423180	734480	308660	1048200	272930	233070	152230
Tb927.3.4920	LETM1 and EF-hand domain-containing protein 1, putative	43 kDa			1	7	5	4	5	4	4	7	4	4	6	3	3	1077400	966090	675870	889320	653730	590950	1317000	629660	640830	904020	661530	521240
Tb927.8.8170	RNA editing mediator complex protein 5	100 kDa			1	7	9	5	16	7	9	2	1	1		1		927600	976030	592300	3662800	984820	1191600	117720	54819	58164		115040
Tb927.7.3330	Flagellar attachment zone protein 10	503 kDa	2	2	6	6	3	2	4	5	2	14	3	2	4	2	2	953450	247610	159490	1185100	865280	171020	1745200	245740	163650	206880	139580	160000
Tb927.7.4620	hypothetical protein, conserved	33 kDa				6	5	3	5	3	4	6	5	4	8	4	3	871600	575560	262090	828310	331380	446110	950060	500180	493200	943840	407740	236330
Tb927.11.11620	hypothetical protein, conserved	28 kDa				6	7	6	7	3	4	6	3	5	4	3	3	688860	942450	683280	871110	223660	590300	896270	251460	615660	322670	264180	214660
Tb927.8.1550	paraflagellar rod component, putative	88 kDa	1		13	8	4	1	1	1		24			1		3	927290	312350	61254	155620	64829		4273300			66481		261230
Tb927.8.6420	beta-ketoacyl-ACP reductase 2	55 kDa				7	5	5	6	4	4	6	6	4	4	3	4	1183700	696130	981180	860950	457410	463080	978050	910550	403290	503080	343870	834190
Tb927.11.15040	Chaperonin HSP60, mitochondrial	64 kDa				9	3	5	7	6	5	4	3	4	3	3	3	2254400	198210	528150	1405300	798220	500340	407000	163810	378050	536660	324100	174840
Tb927.1.740	phosphatidylinositol-4-phosphate 5-kinase related	49 kDa				7	8	7	6	6	7	5	3	2	5		1	679770	946240	576710	779360	635820	537120	278160	163790	110710	390940		59474
Tb927.9.6250	arginine kinase	42 kDa	2	3	9	5	4	2	4	2	2	13	3	2	2	2	2	661010	368920	130100	425200	107920	210530	2914700	170730	116340	141100	126060	113350
Tb927.5.930	NADH-dependent fumarate reductase	124 kDa	1	2	12	6	3	2	2	1	2	17	2	1	2	2	1	610470	238010	95374	149640	49690	94281	2985500	169830	62125	106080	164420	64574
Tb927.5.3810	orotidine-5-phosphate decarboxylase/orotate phosphoribosyltransferase, putative	50 kDa	1	2	8	7	6	1	3	3		15	2	2	2	1	4	1126600	731130	164690	495570	371820		3804900	220370	219000	245460	153530	460060
Tb927.3.750	SET domain containing protein, putative	38 kDa			1	6	6	4	6	5	4	4	4	5	5	4	3	1876400	1744400	924490	1509300	1029500	932990	1030200	1150400	842180	658770	1135400	809490
Tb927.10.9570	paraflagellar rod component, putative	119 kDa		2	21	6	3		1	1		22	1				1	757250	203490		162600	120040		3575700	117650				52550
Tb927.4.3950	cytoskeleton-associated protein CAP5.5, putative	95 kDa	2	1	6	5	2	1	3	2	2	15	2	1	7	2	4	493490	127160	45500	358450	97666	82949	2769900	100110	46569	696460	281340	287130
Tb927.3.5240	kinetoplast ribosomal PPR-repeat containing protein 8	67 kDa				4	4	4	8	7	7	4	3	5	3	2	3	427050	300090	300490	1096000	634290	736170	355600	208880	353420	311500	132520	230820
Tb927.9.1380	hypothetical protein, conserved	42 kDa	1			13	9	4	7	5	4	7	2	1	6	1		2230800	1408800	429760	1200800	659140	455960	976670	331200	105510	688440	105930
Tb927.10.11300	paraflagellar rod component, putative	14 kDa	4	3	5	5	2	3	5	3	3	7	3	3	3	1	3	871000	317490	489840	886140	372130	445220	2638900	583470	393240	421850	97088	460580
Tb927.8.6410	beta-ketoacyl-ACP reductase 3, putative	53 kDa			1	6	5	4	4	5	4	4	5	6	7	1	2	1567500	1099500	764160	1246600	995710	918780	968720	996240	987800	1193400	117740	286910
Tb927.11.11730	MRP protein, putative	31 kDa				7	5	8	5	5	4	5	4	3	2	2	4	1326600	635010	890730	817790	675120	541230	652350	348110	278650	201260	167550	392930
Tb927.3.4950	hypothetical protein, conserved	55 kDa				6	5	6	4	3		10	4	3	6	5	3	1302000	1080300	932780	934770	426890		1641700	653900	440480	1095700	1032900	705340
Tb927.8.6580	Succinate dehydrogenase [ubiquinone] flavoprotein subunit, mitochondrial	67 kDa			2	7	3	4	7	5	5	6	3	2	3	2	2	963660	273990	319750	1074700	660550	348960	720260	333520	120150	480160	129690	124720
Tb927.10.1390	Hypoxanthine-guanine-xanthine phosphoribosyltransferase	26 kDa	2	3	5	5	4	2	2	2	1	15	3	2	1	3	3	778860	466180	163070	251920	217090	34989	3962700	294830	186130	151060	327300	276670
Tb11.v5.0366.1-p1	hypothetical protein, conserved	121 kDa	3	1	1	6	8	2	7	7	2	7	1	1	5	1	1	847690	1253900	291140	903720	1137900	361910	1045100	184970	139330	488680	176110	177190
Tb927.8.6240	STOP axonemal protein	30 kDa		2	9	5	3	3	4	2	1	13	3	1	3	1	2	1320400	385330	305080	467270	196940	126120	2240600	271600	108560	242670	105830	200590
Tb927.11.13180	Present in the outer mitochondrial membrane proteome 10	61 kDa		1	7	5	4	1	3	3	2	16	3	1	2	1	2	410370	257390	37331	186180	222030	52594	1839900	117050	118570	78700	44197	163120
Tb927.7.6660	chaperone protein DnaJ, putative	30 kDa				6	4	5	4	4	4	7	3	4	5	4	3	1120100	568980	662500	630510	504540	478330	1333900	326170	479130	547430	451610	287050
Tb927.4.1530	hypothetical protein, conserved	109 kDa				11	6	7	8	2	3	4	3	3	2	1	2	1357300	684420	656050	862840	245370	166550	284570	193340	207410	147350	41099	74628
Tb927.1.1690	RNA-editing nuclease 1	90 kDa				10	5	7	3	2	1	5	7	3	4	1	1	1151300	456420	567260	263460	146950	50212	570210	722840	308760	287270	146020	92776
Tb927.1.1200	Mitochondrial ribosomal protein S15	50 kDa				3	1		4	3	3	8	5	7	10	2	6	514290	78617		802760	404080	473380	1092200	626790	825270	1241700	306740	851540
Tb927.11.14730	Metalloprotease M41 FtsH, putative	74 kDa	1		2	6	4	2	5	6	3	7	3	1	3	3	2	883410	516400	140510	660110	584590	329760	1145500	323180	94077	252920	335280	140160
Tb927.5.770	hypothetical protein, conserved	76 kDa				6	5	4	9	6	4	2	4	3	1	2	2	772850	465190	289100	999790	450010	394320	74291	256510	269470	22091	157930	152460
Tb927.6.3350	hypothetical protein, conserved	60 kDa				6	4	6	5	4	5	4	2	2	5	3	2	856820	459650	547760	780360	398860	510250	406530	203470	206020	418150	278930	160640
Tb927.7.3050	Mitochondrial SSU ribosomal protein, putative	132 kDa				6	6	3	6	6	6	5	6	1	2	1	2	988750	609310	283030	826180	548050	604350	506620	671990	91452	158380	83043	225270
Tb927.4.4210	ATP-dependent zinc metalloprotease AFG3-like, putative	96 kDa				9	8	2	7	2	3	7	3	3	5	1	1	970450	721480	148550	678350	113590	234920	854020	321300	241140	473870	99037	142760
Tb927.6.920	helicase, putative	107 kDa				8	7	8	6	5	6	1	2	1	3	1		642360	582600	682030	540170	499890	591300	46346	122370	77300	200890	83712
Tb927.10.16120	inosine-5'-monophosphate dehydrogenase	56 kDa		1	12	6	4					21	3		1	1	2	994610	469400					4268000	199720		69698	64581	81900
Tb927.3.1120	GTP-binding nuclear protein rtb2, putative	24 kDa		3	4	5	4	3	5	4	3	5	4	2	2	2	3	693210	547610	405570	725160	529140	435350	948760	468590	266100	222490	298380	398590
Tb927.3.2230	succinyl-CoA synthetase alpha subunit, putative	31 kDa			1	5	5	5	7	7	5	4	2	1	2	2	3	646520	541440	506960	1048500	782500	569710	377290	113480	72331	204890	127910	149000
Tb927.5.2080	GMP reductase	52 kDa		1	11	4	4	1	1	2	1	17	1	1	1		3	399520	374330	56184	61888	146920	40958	2901000	73268	67970	90323		222200
Tb927.10.8030	Mitochondrial ATP synthase subunit 5	29 kDa				7	5	3	6	3	3	9	3	4	4	2	1	803340	528340	175330	723350	333990	139880	1247000	145680	199710	439890	116640	39979
Tb927.11.7070	ATP-dependent DEAD/H RNA helicase, putative	61 kDa				7	4	5	7	4	4	5	3	3	1	1	2	744380	321450	303820	790230	279470	293980	245200	141120	168800	41734	68457	91202
Tb927.8.8180	RNA editing mediator complex protein 4	103 kDa				5	4	4	14	8	7	1		1	2			745490	375430	389140	2336800	1022200	830480	112960		46404	150460
Tb927.10.10890	heat shock protein, putative	81 kDa	3	3	7	4	3	2	2	3	3	9	2	1	2	2	2	873360	490450	367680	438750	416810	443640	2337900	315090	204330	343670	335540	280500
Tb927.11.1020	ribokinase, putative	35 kDa	1	3	8	2	3	1	1	2	1	9	3	2	4	2	2	113590	238290	37173	55631	90640	30047	1254900	218460	133180	319720	150310	108500
Tb927.8.3530	glycerol-3-phosphate dehydrogenase [NAD+], glycosomal	38 kDa	4	4	10	3	3	1	2	1		8	3	2	2	1	1	352520	776100	35867	337870	40016		3727300	452200	349790	558060	46575	37570
Tb927.9.12680	hypothetical protein, conserved	32 kDa				7	4	4	6	3	3	5	1	1	4	3	5	756690	422440	381720	754880	341730	271460	586660	123300	79918	423270	210110	410540
Tb927.7.5330	hypothetical protein, conserved	83 kDa				8	6	8	5	4	4	2	2	2		2	1	923470	754220	748420	392200	302730	606290	197860	179730	163060		122730	115010
Tb927.2.4810	Component of motile flagella 5	151 kDa				12	10	6	6	6	1	3						1397500	854360	546140	573060	778610	73378	258860
Tb927.8.5640	putative succinate dehydrogenase subunit	37 kDa			2	5	4	3	3	4	3	4	3	3	3	2	3	904880	599010	490260	433570	478720	457670	912530	429020	390330	319870	254490	497600
Tb927.11.11010	hypothetical protein, conserved	42 kDa	1	3	2	7	4	1	5	2	1	12	3		1	1		992780	498610	101230	932590	196880	95347	1959900	302110		31349	120680
Tb927.8.2540	3-ketoacyl-CoA thiolase	46 kDa			1	5	3	4	5	4	3	5	2	1	4	3	2	1044300	550560	548260	875490	577640	249190	625940	136600	98647	471240	274690	144690
Tb927.10.9440	NADH dehydrogenase	54 kDa			1	9	3	2	5	2	1	9	2	2	4	1	1	1677800	445720	248800	827120	298960	110970	1733000	240780	219390	376720	158170	89166
Tb927.10.1500	methionyl-tRNA synthetase, putative	87 kDa	4	2		8	5	3	4	2	1	5	3	1	4	3		1307700	524050	306000	386980	191000	99537	633450	236670	96147	392960	215240
Tb927.5.2150	hypothetical protein, conserved	60 kDa				5	3	1	5	3	1	7	5	3	4	2	2	394260	279450	57335	472250	320690	49053	604820	556570	326820	413240	251030	214890
Tb927.9.4230	fatty acyl CoA synthetase 4	78 kDa	1	1	5	4	2	2	3	3	2	11	1	2	1	2	1	331260	169420	126090	216020	188870	132770	1430800	73821	134000	51285	147770	63833
Tb927.3.1180	hypothetical protein, conserved	93 kDa				5	3	3	6	4	3	2	5	3	2	2	2	675360	305580	373780	538990	572320	339670	165720	370910	265660	183460	158110	147750
Tb927.10.14500	hypothetical protein, conserved	37 kDa	1	2	6	5	4	2	3	2		10	2	2	1		2	489740	434960	158120	354260	151080		1891800	173910	139400	70570		183820
Tb927.4.3690	Mitochondrial SSU ribosomal protein, putative	49 kDa			1	5	4	4	6	4	5	2	2	2	4	1	1	488050	369340	296280	623030	241250	392630	182670	119040	123300	331040	61756	42036
Tb927.8.2340	hypothetical protein, conserved	14 kDa				6	3	3	4	3	3	3	3	3	5	3	3	1005400	557710	950330	1075000	475720	760380	657520	652660	616790	835850	447980	539270
Tb927.10.470	choline dehydrogenase, putative	57 kDa			2	5	3	3	4	3	2	4	3	3	3	2	2	690300	235580	234150	499600	220100	147020	383490	215780	155480	204570	163420	160550
Tb927.9.9660	Mitochondrial import receptor subunit ATOM40	38 kDa			7	4	3	2	1	3	1	11	2		1	2	2	440000	294290	99681	29200	205580	50032	1691800	90512		36657	166900	85070
Tb927.11.11470	kinetoplast ribosomal PPR-repeat containing protein 14	32 kDa				4	3	3	8	4	3	3	2	2	4	2	1	513580	404850	412330	2001000	607910	511680	290270	165860	219420	529120	319730	92460
Tb927.3.5370	hypothetical protein, conserved	34 kDa	2	4	2	2	4	2	3	2	3	5	2	2	3	2	2	178160	340240	169380	244960	158020	240810	687220	132150	149100	192840	119090	149500
Tb927.7.3950	RNA-editing 3' terminal uridylyl transferase 1	107 kDa		2		7	4	3	7	4	5	1	1	2	2	1	1	825520	493500	321890	839080	345660	572100	88658	121190	161720	166540	103920	92995
Tb927.11.16460	hypothetical protein, conserved	82 kDa				5	5	5	4	5	5	1	2	1	1	1	2	647790	590570	585720	409310	587170	620940	34482	176130	38966	156240	28912	139280
Tb927.6.4540	3-hydroxy-3-methylglutaryl-CoA reductase, putative	46 kDa				2	5	3	6	3	3	5	3	2	4	2	1	447160	819330	342380	936960	314530	434150	808790	338290	294720	601490	294990	130830
Tb927.11.5500	Mitochondrial SSU ribosomal protein, putative	95 kDa				3	3	2	10	4	2	3	1	2	6	4	2	315790	210390	188180	1613500	564190	165810	394790	73858	155710	579910	443360	183760
Tb927.11.7690.1-p1	hypothetical protein	105 kDa				7	4	3	7	4	2	5	2	2			1	882410	442430	237010	784280	271370	119750	458340	132730	118060			68356
Tb927.10.9830	Mitochondrial ATP synthase subunit, putative	17 kDa			3	4	4	3	3	3	4	3	2	2	2	2	1	721140	495940	272980	496250	343510	508080	638340	228260	248230	294900	218690	21597
Tb927.9.5300	kinetoplast ribosomal PPR-repeat containing protein 16	32 kDa				3	3	3	4	3	4	4	3	2	3	2	2	562570	351720	342050	620310	348790	551210	651380	320370	211050	258770	278090	202260
Tb927.11.14570	LicD family, putative	47 kDa				3	1	3	3	2	3	6	3	2	4	3	3	722280	38765	461170	778110	331160	423160	646510	439430	438030	673330	462860	377300
Tb927.11.3620	nucleobase/nucleoside transporter 8.2	48 kDa	3	2	2	2	2	2	1	2	2	7	2	2	2	2	2	181110	124080	115850	60217	114880	94309	1278100	112920	115270	112250	124400	115910
Tb927.7.5820	Monooxygenase, putative	55 kDa				3	3	4	3	3	3	3	2	3	2	2	4	212460	404340	186920	239640	164090	165830	196730	117900	164800	135310	95236	217960
Tb927.10.3210	delta-1-pyrroline-5-carboxylate dehydrogenase, putative	62 kDa			3	3	3	3	3	4	4	5		1	3	1	3	254730	204610	236300	212880	285900	326460	458580		83797	206680	77966	237130
Tb11.v5.0325.1-p1	retrotransposon hot spot (RHS) protein, putative	37 kDa				4	5	3	3	6	3	4	2		4	2	2	1023400	998910	209240	1033900	1077200	441810	725770	185350		635680	518610	274490
Tb927.8.6660	paraflagellar rod component, putative	69 kDa	1	3	7	4	2	2	1	2	1	10	1	1			1	313380	163970	152030	87482	131880	48507	1698500	36727	49382			46627
Tb927.5.920	rhodanese-like domain containing protein, putative	51 kDa				5	4	4	4	3	2	4	3	2	2		2	972150	668750	588360	650130	330920	199550	645440	314590	172640	255700		191310
Tb927.6.4030	superoxide dismutase, putative	30 kDa				3	4	4	4	4	4	3	3	2	1	1	1	520570	433150	427700	732760	474350	493800	335980	328860	262730	155280	88012	98114
Tb927.11.6250	Mitochondrial ATP synthase subunit, putative	28 kDa	1	2	3	3	2	2	2	2	1	5	2	2	3	1	2	400950	231850	158850	202430	193220	86448	689130	181990	202950	340240	93171	204920
Tb927.10.7570	dihydrolipoamide acetyltransferase E2 subunit, putative	48 kDa			4	3	3	3	2	2	2	7	3	1	2	1	1	271160	202140	186940	165010	101970	113550	1003500	217430	48956	225710	50386	50236
Tb927.10.2890	enolase	47 kDa	2		5	4	4	1	2	2		5	3	2	4		1	460060	365800	92940	269410	164480		967430	233620	164940	326170		123160
Tb927.6.2630	Hsp33 protein, putative	49 kDa				4	3	4	5	4	2	2	2	2	2	2	1	524580	284320	404210	706390	345420	166680	398180	201540	186400	229230	172130	95330
Tb927.4.520	hypothetical protein, conserved	24 kDa				4	4	2	5	4	5	1	2	1	3	1	1	915080	507680	288440	1324600	744360	864060	205300	291730	103490	480280	215190	168070
Tb927.8.4250	NADH dehydrogenase (ubiquinone) 1 alpha subcomplex subunit, putative	54 kDa	1			7	3	2	9	3	5	2		2	2		1	1441400	454300	378820	1649200	582320	514830	224150		260850	244570		200060
Tb927.7.2390	Tripartite attachment complex protein 102	103 kDa		1		6	7	5	3	4	3	1	4					676050	670200	264240	283060	186620	141160	41810	143080
Tb927.11.8200	ribosomal protein S26, putative	13 kDa	2	1	3	2	3	3	3	2	2	2	1	4	1	1	2	246020	204610	280170	254290	165840	224080	135660	80683	348520	58721	49276	179920
Tb927.1.1000	developmentally regulated phosphoprotein	47 kDa				5	5	2	5	4	2	1	2	4	2	3	1	506220	445850	161350	638610	339100	247170	39079	177110	322050	167140	313620	140420
Tb927.9.2620	Domain of unknown function (DUF4460), putative	77 kDa				4	2	4	7	3	2	2	2	1	5	1		523500	295940	512160	816630	327260	265730	337190	248700	147830	510320	32051
Tb927.10.15660	hypothetical protein, conserved	86 kDa	1	1	1	8	4	3	3	4	2	4	2		2			1005100	411010	256660	323830	416580	102750	346000	280810		187290
Tb927.2.3030	ATP-dependent Clp protease subunit, heat shock protein 78 (HSP78), putative	91 kDa				6	4	3	8	4	4	1	2		1			711000	430950	329160	959780	439580	531020	113100	74827		202010
Tb927.10.12500	P-type H+-ATPase, putative	100 kDa	1	1	6	3	1		2			18			2			386900	133000		279980			5091500			285770
Tb927.10.1450	plectin, putative	330 kDa	2	2	2	2	2	2	3	2	2	2	2	2	2	1	3	214360	200320	172310	1188700	216110	173680	265050	176640	155810	169340	81005	298570
Tb927.9.14200	methyltransferase domain containing protein, putative	45 kDa			1	3	3	3	3	3	1	4	3	1	4	1	1	783240	662610	606330	720640	487100	97093	719520	614070	379110	661030	99678	81991
Tb927.11.7218	mitochondrial edited mRNA stability factor 1 subunit	104 kDa				3	2	3	4	2	5	2	3	2	2	1	1	252940	139530	214530	404160	172400	416500	236600	248730	168650	166580	81758	77884
Tb927.7.5110	hypothetical protein, conserved	62 kDa				3	3	3	4	3	3	3	3	2	2	2	1	283320	395290	290000	533690	389840	253900	332330	290320	174920	242870	228980	95279
Tb927.9.10630	hypothetical protein, conserved	29 kDa				4	3	5	3	3	4	1	1	2	1	1	2	287180	225380	311240	240210	212680	249620	29615	82677	181510	95525	64328	197670
Tb927.11.4850	hypothetical protein, conserved	50 kDa				4	2	1	4	3	1	3	2	5	3	3	2	546330	246290	54602	592050	332800	62183	383170	243660	715790	387290	464640	271730
Tb927.10.6190	aldehyde dehydrogenase, putative	54 kDa				3	2	2	3	6	4	3	2	1	5	1	2	521880	264040	150390	577860	1451300	579650	327700	170370	98253	778260	121210	223120
Tb927.10.660	2-oxoisovalerate dehydrogenase alpha subunit, putative	46 kDa				6	2	7	5	3	2	1	1	1	2	2	3	739040	129250	583830	594410	315740	101060	44151	144610	372140	333330	187750	373780
Tb927.9.7470	purine nucleoside transporter	51 kDa	3		1	3	3	1	3	1	1	5	2	1	3	1	1	365290	340970	101130	392220	89370	100930	797450	224690	109640	304610	189710	142840
Tb927.6.1440	LSU ribosomal protein, mitochondrial, putative	30 kDa				4	3	3	4	3	2	2	2	2	2	2	1	786160	296770	304110	915040	279200	236050	242540	214250	168200	199360	214020	131470
Tb927.8.5280	mitochondrial ribosomal protein s34	29 kDa				1	1		3	3	2	4	3	3	4	2	3	259440	213960		643610	410200	302480	797780	338750	421660	427370	206920	534050
Tb927.11.17000	AIR9-like protein	110 kDa	2		8	3	1	1	2	4	1	9			1			307730	78461	51848	258670	220430	41079	905460			29123
Tb927.10.12700	pyruvate dehydrogenase E1 alpha subunit, putative	43 kDa				4	4	1	3	3	1	8	2		3			495840	748640	125830	500310	459350	134210	1311300	205760		315840
Tb927.11.10200	hypothetical protein, conserved	53 kDa	1	2	2	2	3	2	2	2	2	2	2	3	1		2	221650	256410	186980	256540	173740	203750	198580	149670	298120	111840		154980
Tb927.2.2470	Kinetoplastid RNA editing protein 1	81 kDa				5	3	3	2	1	1	2	6	2	3			773980	307130	277280	226950	47816	43618	156420	538520	111070	292960
Tb927.11.14380	kinetoplast polyadenylation/uridylation factor 2	72 kDa	1			4	2	3	5	5	3	2	2	2				468710	141150	228760	602920	334620	261550	170930	122210	156860
Tb927.10.10120	hypothetical protein, conserved	63 kDa				5	4	3	2	4	2	2	4	2				591310	386230	287220	164110	329890	180630	172140	330220	119810
Tb927.11.12880	Present in the outer mitochondrial membrane proteome 17	123 kDa			1	3	8		3	6	1	4	1		2			179360	624070		207560	426840	43419	305180	42235		134690
Tb927.8.6170	transketolase, putative	73 kDa		1	11	2			1		1	13						73252			23061		129120	2217200
Tb927.3.3310	60S ribosomal protein L13, putative	25 kDa	2	2	3	3	2	1	3	2	1	3	2	1	1	1	1	328850	642570	61843	342910	632320	78572	682470	593360	464400	46108	52183	60085
Tb927.6.1520	Aquaglyceroporin 1	35 kDa	2	1	2	3	2	1	1	3	1	3		2	2	3	1	298120	417770	49495	77276	220290	71396	968840		171400	350640	281720	50729
Tb927.7.5440	hypothetical protein, conserved	217 kDa				6	3	3	6	1	3	1	1	1	2			672030	177740	211980	458520	84833	499230	85242	72867	70816	146060
Tb927.7.1030	heat shock 70 kDa protein, putative	97 kDa				2	2	4	3	2	3	1	2	3	2		2	202700	197090	354080	342750	157910	238550	67449	131210	227610	141880		189480
Tb927.8.5690	KREPB8	42 kDa				7	6	4	2	1	1	1	1	1		1	1	1124800	647680	328980	187560	75803	120880	126620	86030	75728		43040	56402
Tb927.7.3340	Putative S-adenosyl-L-methionine-dependent methyltransferase, putative	59 kDa				6	3	3	3	2	2	1	2	1	1	1	1	727790	429300	249570	253830	197480	182010	83098	155560	60201	58896	52486	48733
Tb927.2.5020	acyl-CoA oxidase, putative	82 kDa				2	3	3	3	3	1	4	3	2	1		2	114700	302870	273180	529310	426780	34001	430630	294230	284690	221050		265770
Tb927.11.2410	Flabarin, putative	25 kDa			3	3	3		2	1		4	3	1	1	2	3	202560	192280		165090	44106		521230	170300	62585	91540	153870	205120
Tb927.8.4950	Kinesin Localized to the Ingressing Furrow	165 kDa	1		1	6	2	1	3	1	3	4	1		2	1	1	473660	193290	123120	333440	148270	213930	680240	107950		147330	92220	127870
Tb927.10.8070	ATPase, putative	56 kDa				6	2	3	6		1	3	2		2	2		395410	252740	184360	546730		122460	201660	112490		114080	167520
Tb927.10.4220	hypothetical protein, conserved	34 kDa				5	4	2	7	3	1	1	2	1	1			673810	353450	182710	1217800	217290	75572	75711	167230	92441	65821
Tb927.2.3800	guide RNA associated protein 1	55 kDa				4	5	4	4	3	5		1		1			349470	514570	224390	398930	158190	453140		21526		64932
Tb11.v5.1043.1-p1	nucleobase/nucleoside transporter 8.1, putative	48 kDa	2	1	3	2	2	2		1	1	7	1	1	1	1	1	149520	94477	123030		70157	55746	1347800	67315	62627	62688	79486	79524
Tb927.5.680.2	hypothetical protein, conserved	65 kDa				3	2	2	3	3	2	2	2	2	1	2	1	158850	141350	97582	155770	144870	102780	101020	81301	91532	37939	84819	29042
Tb927.2.4460	Kinetoplast ribosomal PPR-repeat containing protein 21	68 kDa				1	3	3	4	2	4	1	1	1	2	2	1	79673	205020	211410	399020	156170	321600	44912	42489	53093	217920	65977	42531
Tb927.6.1680	mitochondrial RNA binding protein 1	58 kDa				4	3	3	3	2	2	2	2	1	1	1	1	539910	247310	243300	396190	121680	131330	187040	142680	61354	50878	47156	45649
Tb927.8.6110	3-hydroxy-3-methylglutaryl-CoA synthase, putative	55 kDa				1	5	3	4	2	3	2	2	1	2	3	2	89174	573290	267620	509610	145900	303000	189780	179220	54038	162190	268470	167130
Tb927.11.7380	glycerol-3-phosphate dehydrogenase (FAD-dependent), mitochondrial	67 kDa			3	1	2	1	1	1	1	10	1	2	1	1	1	116990	162420	79622	93031	75037	91756	1654500	68610	150880	78265	79215	84254
Tb927.6.2190	hypothetical protein, conserved	32 kDa				5	2	1	4	3	3	2	1	1	3		1	1163000	546200	265770	905790	653370	722330	324930	210130	250140	476390		259290
Tb927.11.1630	LSU ribosomal protein, mitochondrial, putative	93 kDa				3	2	4	4	2	1	2	2	1	2	1	2	472770	251840	445650	640980	204400	58248	170950	171610	132720	186640	126200	307600
Tb927.6.2790	L-threonine 3-dehydrogenase	37 kDa			2	3	4	1	4	3	2	3	1	1			1	472150	675880	144800	689270	573570	399540	427210	141430	136100			171290
Tb927.9.15270	NADH dehydrogenase (ubiquinone) 1 alpha subcomplex subunit, putative	63 kDa				5	4	4	5	2	4	1	1		1	1		370080	352600	295380	528100	108080	269470	36432	38153		105880	42972
Tb927.7.560	hypothetical protein, conserved	87 kDa				4	3	4	4	3	2	1	1		2	1		809140	545050	565320	1057600	487350	424580	249110	95766		258510	114820
Tb927.6.4990	mitochondrial ATP synthase delta chain	20 kDa	1		4	1	3	2		2	1	7	1	1	2		1	76758	242610	200540		179280	124430	1403100	84440	106240	157590		110900
Tb927.11.13020	calmodulin	17 kDa	3	1	1	1	4		2			8	2		1		2	128710	547710		305340			2141400	217620		64207		215460
Tb927.8.3830	mitochondrial	82 kDa				6	4	2	5	3	3	1		1				796940	403090	159000	646910	300740	234730	26854		26826
Tb927.11.9860	EF-hand domain pair, putative	12 kDa			7	4	3	1	1	1		8						927290	384110	85597	158530	117900		2286100
Tb927.11.1430	Component of motile flagella 2	87 kDa			9	2	1		1			13		1				278590	114390		113710			1976500		67432
Tb927.9.2470	nucleolar protein	86 kDa	1		9		1					13	1		1				31516					1995700	61117		76307
Tb927.8.3300	LSU ribosomal protein, mitochondrial, putative	78 kDa				2	4	3	1	3	3	1	2	2	1	1	1	398810	403700	359970	190170	327290	356450	132760	190590	172640	128470	132580	115450
Tb927.9.6880	cAMP-specific phosphodiesterase, putative	73 kDa	1	1	2	2		2	2	1	3	2	2	3	4	1	2	589250		152290	594400	71548	787220	318360	186760	729630	283220	227980	404770
Tb927.11.7214	hypothetical protein, conserved	64 kDa				4	3	2	5	2	1	3	2		1	2	1	221390	165620	138860	339510	99212	81442	131510	103650		68320	92206	65491
Tb927.9.1420	hypothetical protein, conserved	35 kDa				3	3	2	5	6	3	1	1		1	1		384700	569340	231680	1002300	820170	503490	79016	67426		78725	82976
Tb927.8.4580	Basal body protein	58 kDa			8	2	4	1	2			7					1	136880	319990	56628	167340			919850					66872
Tb927.5.1210	short-chain dehydrogenase, putative	34 kDa	1	1	5	3			2			11	2		1			574650			503150			2724800	291980		200390
Tb927.9.8040	hypothetical protein, conserved	98 kDa				4	3	2	5	3	7							436120	289040	242180	688310	337650	883580
Tb927.7.710	heat shock 70 kDa protein, putative	70 kDa		3								5	2											1095200	177640
Tb927.11.16130	nucleoside diphosphate kinase	17 kDa	1	1	2	1	3	1	1	1	1	4	2	1	2	2	1	135710	276580	143870	139160	113300	92297	537140	153400	125130	159280	201970	166470
Tb927.11.11630	LSU ribosomal protein, mitochondrial, putative	28 kDa				2	2	2	2	2	2	2	2	2	1	2	2	121090	89725	87668	114420	70746	88788	93249	78851	86387	53274	88786	75548
Tb927.8.1590	ubiquitin-protein ligase, putative	471 kDa	1	1		2	2	4	3	5	1	2	2		2	3	1	129510	2351000	259230	192080	367260	30054	186820	131510		106910	226960	56863
Tb927.6.2010	acyl-CoA synthetase, putative	59 kDa				4	3	2	3	4	3	2	1	1		1	1	407710	239670	110110	502030	350900	236150	95045	31019	31379		26177	30405
Tb927.11.16730	dihydrolipoyl dehydrogenase	50 kDa			3	2	2	1	3	2	1	5	2		1	1		493830	228660	47182	441140	217310	74058	637070	181080		140050	45355
Tb927.11.16700	hypothetical protein, conserved	105 kDa				5	2	3	5	2	2	1	1	1	1			450830	173980	209450	433150	129860	161660	95694	95757	100010	73659
Tb927.5.3800	glutamine hydrolysing (not ammonia-dependent) carbomoyl phosphate synthase, putative	204 kDa			1	4	3	2	2	4	2	4			2	1		410590	314740	150790	183420	462220	181980	339830			188420	117310
Tb927.4.4380	Pyrophosphate-energized vacuolar membrane proton pump 1	86 kDa	1		2	2	2	1	1	2	1	8	2	1		1		315160	311050	122910	206290	217340	107760	1727600	232900	100670		123170
Tb927.5.4480	paraflagellar rod component par4, putative	68 kDa			3	2	2	1	2	1	1	7	1		3	1	1	133830	143700	39963	141220	37369	115060	767130	42067		182260	35265	41074
Tb927.11.16860	Guide RNA binding complex protein 3	53 kDa	1	1	2	5	1	1	4	5	3	2	1		2			3038600	50765	3244700	1086700	5706400	1087300	452320	957970		462230
Tb927.5.4120	LSU ribosomal protein, mitochondrial, putative	22 kDa				2	4	3	4	3	4		1	1			1	289420	642810	340650	656390	390140	503560		111700	145680			127970
Tb927.10.15760	hypothetical protein, conserved	36 kDa			6	1	1	1	1	1		10	1		1	1		31689	33311	20498	43525	26516		802580	29219		856880	28197
Tb927.3.2770.2	Mitochondrial processome subunit 3	126 kDa				6	1	2	7	2	5							464840	29221	102960	909360	131660	344220
Tb927.5.1780	hypothetical protein, conserved	48 kDa			6	1	2	1	2			12				1		51232	169750	53135	139840			2039700				40929
Tb927.5.4170	histone H4, putative	11 kDa	2	2	1	2	3	1	2	2	1	1	1	1	2	1	1	750770	642860	328520	490210	511010	204790	533650	307310	201890	317930	436100	253480
Tb927.9.8850	actin A	42 kDa			2	4	2	1	1	2	1	4	1		1	2	2	282510	104690	42436	53319	28597000	45349	491460	42961		39586	177770	237830
Tb927.3.5050	60S ribosomal protein L4	42 kDa	1	2	1	2	3	1	2	2	1	6	1		1	1		263360	358950	142750	265340	243790	87722	750730	104520		112940	97790
Tb927.7.3270	hypothetical protein, conserved	90 kDa				1			6	2	2	4	1	3	2	1	1	55652			475100	180470	142670	302320	110350	610770	167110	98435	109460
Tb927.11.8870	DEAD-box ATP-dependent RNA helicase, mitochondrial	61 kDa				3	3	1	4	3	2	2		1	1	2		554110	275710	41125	532750	353050	230970	111990		48663	57699	144830
Tb927.11.1400	hypothetical protein, conserved	94 kDa		1		4	4	3	4	4	2	1		1	1		1	856600	843140	716290	1145500	741810	121090	447600		51168	67480		1528600
Tb927.11.1800	histone H1	8 kDa	3		1	3	2	2	3	1	1	1	1		3	1		454600	660850	455280	676340	126470	150180	187560	159350		313020	96651
Tb927.8.2630	kinesin-C	85 kDa			3	2	1		1			16		1				106510	40362		33571			1963100		47628
Tb927.6.4690	60S ribosomal protein L9, putative	22 kDa		1	4	2	1	1	1	2	2	3	1	1	1	1	1	353190	308720	252010	281880	333740	313460	642110	192270	235860	163420	219090	196650
Tb927.10.10445	Core histone H2A/H2B/H3/H4, putative	13 kDa	1	2	1	2	4	1	2	1	1	2	1	1	2		1	890910	1426700	196210	594640	249370	111560	778740	112900	136260	276870		81999
Tb927.10.15010	lipoic acid synthetase, mitochondrial precursor, putative	45 kDa				2	2	1	3	3	2	2	1	1	1	2	1	271990	227910	100690	476460	377400	315240	123040	91089	80040	103850	186970	92047
Tb927.8.6960	NADH-ubiquinone oxidoreductase complex I subunit, putative	43 kDa				2	2	3	2	3	2	2	1		2	1	1	355650	350490	509030	539050	446830	255330	424060	238000		363770	320140	187150
Tb927.10.12840	mitochondrial carrier protein	33 kDa	1	2	2	3	3	1	2	1	1	5			2			875690	343930	134890	288440	200080	203710	2095100			218990
Tb927.4.2530	hypothetical protein, conserved	17 kDa	1	2	4	1	1	1	1	1		4	1	1	2	1	1	214640	191710	134740	208400	187070		1958100	151220	134990	482670	203420	311930
Tb927.7.2490	kinetoplast ribosomal PPR-repeat containing protein 15	80 kDa				1	2	3	5	3	3		1		3	1	1	56219	126070	163190	371310	284890	169430		44030		140190	55374	46220
Tb927.8.1880	LSU ribosomal protein, mitochondrial, putative	22 kDa				2	2	3	3	2	3	2	2	1	1	1	1	275610	253410	342200	367530	280190	451940	243480	205180	68372	85246	82399	81995
Tb927.1.1730	Polyadenylation mediator complex protein PAMC1, putative	75 kDa				5	3	3	4	3	3		1				1	706530	288540	242990	620990	260280	555940		80383				74633
Tb927.4.4160	RNA editing mediator complex protein 5	100 kDa				3	3	2	5	3	4							358100	466920	283470	1272300	468330	612910
Tb927.11.7560	Component of motile flagella 15	68 kDa			6	3	2					11						728400	319620					2295700
Tb927.3.1590	mitochondrial RNA binding complex 1 subunit	73 kDa					20								1				4663600								88702
Tb927.10.520	Mitochondrial ATP synthase subunit, putative	47 kDa			1	3	2	1	3	2	1	2	1	1	2	1	1	397490	279080	45717	456850	259620	36170	239350	39416	50363	268550	62509	49912
Tb927.9.8720	fructose-1,6-bisphosphatase	39 kDa	1	1	2	2	1	1	1	1	1	4	1	1	1	1	1	315530	90400	57865	94714	75398	57095	689290	70482	65014	74774	71425	65094
Tb927.10.560	40S ribosomal proteins S11, putative	20 kDa	2	2	1	1	3	2	2	2	1	2		1	2			177070	495890	272750	253790	237180	152330	424500		155310	196560
Tb927.9.7030	hypothetical protein, conserved	184 kDa	2			2	2	3	3	2	2	1	1	1	1	1		118200	86676	259050	307520	79182	89517	27801	38715	40014	130310	27811
Tb927.9.8070	QM-like protein	25 kDa			2	2	2	2	2	1	1	3	1	1	2	1		631580	337170	408180	680250	200230	193560	495750	210600	277500	412690	182570
Tb927.3.1710	mitochondrial ribosomal protein l24	44 kDa				4	2	2	5	2	2	1	1	1	1			318960	132890	188970	521640	130600	124790	122010	47984	88125	52575
Tb927.10.2220	PIWI-like protein	123 kDa				5	2	1	5	3	2	1	1	1			1	557100	145410	44107	511160	229450	195510	61522	58034	127030			112920
Tb927.1.3950	alanine aminotransferase	56 kDa				4	3	2		2	1	5	1		2	1		712750	820950	475100		483710	395200	689510	387410		133400	428480
Tb927.10.4310	prohibitin 2, putative	32 kDa	1		3	2	1	1	2	1		6	2				1	255210	166810	122710	305070	131770		1116000	199370				78304
Tb927.9.3670	Endonuclease/Exonuclease/phosphatase family, putative	60 kDa				7	2	1	4	2			3	1	1	1	1	2078700	184580	94708	619230	174930			263550	168900	87640	89052	78494
Tb06.3A7.270	hypothetical protein, conserved	124 kDa				3	3	4	4	3	4		1					227220	211820	270140	340060	196250	289880		45503
Tb927.9.10770	polyadenylate-binding protein 2	62 kDa			4	1	4		2	2		6				1		75123	290610		181590	145740		923150				81984
Tb927.3.3750	paraflagellar rod component, putative	20 kDa	1		4	2	1		1	1		8	1			1		520080	171490		164690	116780		2135400	124770			105500
Tb927.10.220	60S ribosomal protein L37a, putative	10 kDa	2	1	1	2	1	1	2	1	1	1	1	1	2	1	1	170110	71686	112890	186500	68802	78455	168610	79872	97256	158180	79759	99297
Tb927.6.4090	chaperonin HSP60, mitochondrial precursor, putative	58 kDa			1	1	2	2	1	3	2	2	1	1	1	1	1	90621	136000	109260	86941	275740	113490	131360	77599	81922	59195	79135	72636
Tb927.10.4130	NADH-ubiquinone oxidoreductase B13 subunit	31 kDa				2	2	2	1	2	1	2	2	1	2	2	1	272970	375710	310280	125400	236590	147360	243470	261250	82187	260730	316480	89587
Tb927.8.4460	Domain of Unknown Function (DUF1042), putative	110 kDa			1	3	2	1	3	1	1	4	1		1	1		188560	68904	39502	142130	36738	54423	300840	27233		27626	24219
Tb927.7.3500	Prostaglandin E synthase	35 kDa		1	2	3	1	1	1	2	1	6					1	428010	162500	165610	246100	170850	187250	750740					140120
Tb927.9.12750	hypothetical protein, conserved	39 kDa				2	2	3	3	2	2	2			2		2	349440	309870	455680	644940	419350	409620	207450			181260		332460
Tb927.4.1980	hypothetical protein, conserved	93 kDa				4	2	4	1		1	3	3	1	1			386120	176010	309080	64527		69006	274790	215000	88227	92441
Tb927.7.1570	hypothetical protein, conserved	156 kDa				5	3	3	3	1	2	1	1	1				445560	233850	183430	305570	46920	80354	53222	37024	44439
Tb927.9.15460	calcium motive p-type ATPase, putative	114 kDa		1	4	2	1		1			7	1	1		1		118840	52330		63871			716070	41685	30091		26381
Tb927.11.4690	mitochondrial DNA polymerase I protein B	159 kDa				4	2	3	4	2	1	1	1	1				266980	84922	114000	295630	75726	32397	106260	33829	33002
Tb927.11.8010	DNA repair protein, putative	87 kDa				4	2	2	4	2	3	1	1		1			442010	114620	106830	464010	115350	158130	78703	65744		61019
Tb927.11.6460	hypothetical protein, conserved	107 kDa			5	2	3					9						169770	385090					1297300
Tb927.5.3400	calcium-translocating P-type ATPase	110 kDa			7	1						12						74454						1903600
Tb927.8.6150	40S ribosomal protein S8, putative	25 kDa	1	2	2	1	1	1	1	1	1	2	1	1	1	1	1	257290	210830	172310	204910	158180	149360	661500	180230	147140	144320	129320	121120
Tb927.9.15380	nadh-ubiquinone oxidoreductase 39 kda subunit	43 kDa				1	1	1	3	2	1	2	1	1	3	1	1	68660	74118	41784	411140	93886	50477	202030	35371	44501	216720	44629	39110
Tb927.6.1410	NADH dehydrogenase (ubiquinone) 1 alpha subcomplex subunit, putative	27 kDa				2	2	1	3	2	1	3	2	1	3	1	1	244730	179780	129580	484320	266010	147980	355180	191160	72284	299460	135410	108160
Tb927.10.11390	60S ribosomal protein L6, putative	21 kDa		2	3	3	3	1	1	1		5						576330	540880	160870	112740	95359		958630
Tb927.11.1670	cysteine desulfurase	48 kDa				2	3	2	4	2	3	1		1	1			122930	229950	135330	375950	141430	253280	138670		70030	63380
Tb927.8.8300	amino acid transporter, putative	50 kDa			3	2	4	1	1	1		3	1	1	2			367850	434500	133280	138600	129660		608660	172510	124910	269340
Tb927.5.440	trans-sialidase, putative	85 kDa			2		1					15							83348					2239400
Tb927.10.12680	60S ribosomal protein L34, putative	19 kDa	1	3	1	2	1	1	1	1	1		1	2	1	1	1	1029700	117830	109390	149270	94410	85666		69549	184350	90591	79426	60662
Tb927.11.4880	Calmodulin-binding, putative	30 kDa		1	2	1	2	1	1	1	1	2	1	1	1	1	1	54594	171260	41821	49348	34686	43519	177640	35985	36188	126670	30072	37745
Tb927.10.190	40S ribosomal protein S6, putative	28 kDa	1	1	1	1	2	1	1	1	1	3	1	1	1	1	1	141350	1556400	148250	164900	112740	142810	662290	91953	120710	87104	113520	92144
Tb927.11.4650.2	Mitochondrial ribosomal protein L52	168 kDa				2	1	1	2	2	1	1	1	2	1	2	2	280370	60356	59294	260380	170580	59211	151620	57321	182950	128400	154400	187520
Tb927.7.1320	10 kDa heat shock protein, putative	11 kDa				1	2	1	1	2	2	2	2	2	1	1	1	211120	1007900	104920	174420	1141100	909350	292490	1146100	880230	118570	99467	146080
Tb927.11.11680	2-oxoglutarate dehydrogenase E2 component, putative	41 kDa			1	1	2	1	2	2	2	3	1		1	1		73027	170230	43075	246140	171540	152690	246540	42371		34038	31961
Tb927.10.10610	protein tyrosine phosphatase, putative	25 kDa	1	1	1	1	2	1	2	1	1	4			1		1	145200	299940	114950	345620	107160	95132	447760			79859		132530
Tb927.7.3990	mitochondrial DNA polymerase I protein C	182 kDa				4	3	2	2	3	4	1	1				1	486230	291470	159080	362770	288690	380080	108660	58626				37081
Tb927.9.11300	Mitochondrial ribosomal protein S17	36 kDa				3	2	2	4	2	2	1			2	1		452950	142100	151750	559080	201450	185550	222760			148800	80957
Tb927.10.6070	universal minicircle sequence binding protein 1	15 kDa	1	2	1	2	2	2	1	1		2	1		2			115010	90874	100830	76276	62339		165770	62773		109300
Tb927.11.3590	40S ribosomal protein S4, putative	31 kDa			2	2	2	2	3	2		3	1			1	1	325460	306190	363580	658220	312370		771970	134330			119320	129100
Tb927.8.3560	DNA repair and recombination helicase protein PIF5	102 kDa				4	3	2	1	1	3	1	1	1				582400	290380	220590	168580	139370	227300	156680	144020	119400
Tb927.7.6990	hypothetical protein, conserved	33 kDa				3	4		1	1		3	1	1	2		2	268790	241920		69817	24995		289100	70480	38306	133370		127460
Tb927.8.2460	hypothetical protein, conserved	31 kDa	1		4	1		1		1		5	1	1	1	2		153740		142890		137900		682690	66976	107980	130310	248560
Tb927.3.5020	Flagellar Member 6	156 kDa			5	3	3					8						344900	179010					981810
Tb927.10.14490	hypothetical protein, conserved	46 kDa			6	2	1		1			7						219350	123080		88044			1572800
Tb927.10.7700	ATP-binding cassette protein subfamily G	75 kDa			4				1			10	1			1					74630			2036300	50751			64704
Tb927.9.11380	60S ribosomal protein L23, putative	15 kDa	1	1	1	1	1	1	1	1	1	2	1	1	1	1	1	144690	216200	150030	128770	125350	89617	365510	90548	95199	68236	88672	66984
Tb927.11.6180	60S ribosomal protein L28, putative	17 kDa	1	1	2	1	1	2	1	2	1	1	2	1	1		1	118930	96093	844220	123410	541800	92497	129580	518170	158310	72636		542950
Tb927.7.1040	40S ribosomal protein S16, putative	17 kDa	1	1	2	1	1	1	1	1	1	2	1	1		1	1	64456	55395	53216	83611	51961	52703	303460	46653	51791		49745	64055
Tb927.3.2880	Mitochondrial ATP synthase subunit, putative	13 kDa	1	1	1	1	1	1	1	1	1	2	1	1	1	1	1	170400	149630	88841	157100	88598	87163	323400	114080	88706	108800	100030	80738
Tb927.8.2760	50S ribosome-binding GTPase, putative	52 kDa				3	1	2	2	1	1	2	1		1	2		459210	223750	329420	432930	198220	107080	277600	133740		103470	274090
Tb927.11.6980	Phosphoenolpyruvate carboxykinase, related	68 kDa				4	2	1	2	2	3	1			2		1	623360	400120	42912	466750	401030	619690	473090			473800		50806
Tb927.8.1830	tRNA-methyl transferase, putative	61 kDa	2	1	2	1	2	1	2		2	3		1	2	4	1	84358	115510	79447	169760		111320	199970		72301	165450	334990	82831
Tb927.11.15070	Basal body protein	119 kDa				2	2	3	2	2	2	1	1	1				274050	264520	312110	239730	161070	180490	79729	44493	75308
Tb927.9.10310	mitochondrial carrier protein 11	34 kDa			2	2	2	1	3	1		4	1			1		120770	265500	73194	747550	77455		900050	301790			153770
Tb927.6.4140	paraflagellar rod component, putative	13 kDa	1		3	1	2	2	1	1		4			1			150130	370180	225910	182740	109850		1548700			112900
Tb927.10.4240	hypothetical protein, conserved	15 kDa		1	1	1	2	1	1	1	1	3	1	1	1		1	138960	200490	110560	166920	142020	136930	578130	106610	100920	125770		113510
Tb927.10.11220	procyclic form surface phosphoprotein	46 kDa	1		4	3	1		2	1		5						285670	77622		263640	82339		610560
Tb927.8.5220	hypothetical protein, conserved	114 kDa	1			5	3	3				2	2				1	471980	208660	257360				209960	114220				38425
Tb927.11.11460	Mitochondrial import receptor subunit ATOM69	69 kDa			3	1	2		1			8			2		1	225990	303660		238870			948740			186240		14129
Tb927.5.1710	ATP synthase F1 subunit p18, mitochondrial	21 kDa		1	5	2	1	1				6						135770	92310	56496				1158300
Tb927.11.10540	hypothetical protein, conserved	99 kDa			5	1	1					10						73807	62640					1155300
Tb927.11.6210	Lanosterol 14-alpha demethylase	54 kDa			4	2			2			8						200260			366180			1074700
Tb927.11.4480	Flagellar radial spoke protein 4/6	67 kDa			5	2						8			1			139610						1245000			78373
Tb927.7.6910	Phosphatidylinositol 4-phosphate 5-kinase, putative	92 kDa			6	2						9						193430						1219300
Tb927.10.7330	40S ribosomal protein S24E, putative	16 kDa	1	1	2	1	2	1	1	1	1	1	1	2				260960	253130	170810	234370	214990	179340	248040	140550	282930
Tb927.10.3840	60S ribosomal protein L18a, putative	21 kDa		1	2	1	2	1	1	1	1	3		1	1			150760	318110	120790	160530	124400	105540	489620		119850	109230
Tb927.7.3440	I/6 autoantigen	27 kDa	2	1	1	2			2			3	1		2	1	1	307240			314710			707440	223400		246090	228770	206410
Tb927.10.14580	60S ribosomal protein L17, putative	19 kDa	1	1	1	2	2	1	2	1	1	2			1			292560	226280	177200	291340	171130	181180	198010			137960
Tb927.11.7920	SUMO-interacting motif-containing protein	48 kDa				2	1	2	3	3	2				1	1	1	208050	31760	57233	296810	187470	72697				107840	25031	24163
Tb927.5.3640	Mitochondrial SSU ribosomal protein, putative	31 kDa				1	1	1	2	1	2	1	2	2	1		1	340320	228400	244020	505150	237990	339670	314440	356160	386220	238870		389450
Tb927.7.1080	hypothetical protein, conserved	41 kDa				4	2	1	2	1	2	2				1		421860	141780	78214	136120	89379	92953	118810				59618
Tb927.10.5320	RNA editing endoribonuclease	67 kDa				2	1	1				4	3	1	2	1	1	506410	77429	353320				895430	578400	84842	412340	72530	71590
Tb927.1.4310	Flagellum attachment zone protein 2	184 kDa			2	2	1		2			8	1				1	216680	66581		118950			831890	59773				62274
Tb927.8.3250	dynein heavy chain, putative	537 kDa			4	1	1		1			11	1					83437	59622		196630			1062800	21642
Tb927.2.4130	enoyl-CoA hydratase/Enoyl-CoA isomerase/3-hydroxyacyl-CoA dehydrogenase, putative	89 kDa			4	2	2	1				5	1				1	141060	110670	133670				608830	28122				54448
Tb927.9.8950	metallo- peptidase, Clan M- Family M48	49 kDa			1	2	1		2			9			1			148720	51518		148430			1573000			42015
Tb927.4.1360	Glucose-6-phosphate 1-epimerase, putative	33 kDa		1	4	2	1					6	1					228610	167000					912970	142080
Tb927.11.10760	kinesin-D	70 kDa			3	2	1		1			10						105370	53602		38691			1159300
Tb927.11.5180	hypothetical protein, conserved	28 kDa				1				1		5	1		5	2		69672				74835		747670	83670		507660	192120
Tb927.10.11870	Guide RNA binding complex protein 5	35 kDa				1	1	1	1	1	1	2	2	1	1	1	1	72261	69971	66938	84619	69029	66670	469050	367950	101250	101160	89422	79072
Tb927.11.13910	NADH dehydrogenase (ubiquinone) 1 alpha subcomplex subunit, putative	29 kDa				3	1	2	1	1	1	1	1	1		1	1	199220	83774	115320	62216	56665	70264	63614	62551	67014		68331	52283
Tb927.5.3360	mitochondrial ribosomal protein L2	47 kDa				1	1	1	2	1	1	1	1	1	2	1	1	110850	102970	82324	248830	72851	93538	111760	77841	79578	161290	80987	80367
Tb927.10.9860	Mitochondrial N(5)-glutamine methyltransferase MTQ1, putative	47 kDa				1	1	2	2	1	2	1	1	1	1		1	118120	102030	180200	124260	95153	165620	109900	86731	85418	81593		71312
Tb927.11.1710	guide RNA-binding protein of 21 kDa	23 kDa				1	1		3	1	1	2	1	1	2		1	169840	166860		468260	160080	193990	295200	117790	123300	272450		70235
Tb927.7.1730	60S ribosomal protein L7, putative	28 kDa	1	1	2	1	1	1	1			4	1				1	57058	98826	59197	120600			360220	64839				59549
Tb927.7.4550	Mitochondrial ribosomal protein L7/L12	19 kDa				2	2	2	1	1	1	1	1	1	1	1		442520	357060	368710	164400	119110	137450	118090	110250	106160	107500	123850
Tb927.11.5990	LSU ribosomal protein, mitochondrial, putative	69 kDa				2	1	1	2	1		2	2	1	2		1	207340	77789	55797	178430	60906		131040	123410	49997	125630		75044
Tb927.8.6880	translation initiation factor IF-2, putative	97 kDa				3	2	2	3	1	1	1	1	1				434830	180390	160060	351300	76187	64073	85192	50013	65461
Tb927.10.10300	hypothetical protein, conserved	66 kDa				1	1	1	2		2	2	1		2	1	1	74113	63545	66363	244040		167090	134830	57823		160810	56527	59681
Tb927.3.2890	radial spoke protein RSP10, putative	37 kDa	2	2	2	2	2		2		1	2	2					262710	194060		284050		150750	396900	175230
Tb927.3.2310	parkin coregulated gene protein	34 kDa	1	1	2	3	1		1	1		4						314470	201390		178000	128460		684710
Tb927.3.1330	hypothetical protein, conserved	156 kDa				2	1	2	2	2	2	1		1			1	146680	89180	135780	221820	165400	144140	29841		95540			78904
Tb927.10.6850	Mitochondrial ribosomal protein S18, putative	37 kDa				2		1	4	3	2		1		1	1		127030		149900	259430	351600	85202		134780		144050	54915
Tb927.7.3460	LSU ribosomal protein, mitochondrial, putative	50 kDa				4	2	2	4	3	1				2			584880	301490	155090	613720	325130	201350				142020
Tb927.9.9940	parkin coregulated gene protein	35 kDa			3	3	1		1			6	1					362040	48935		168880			675700	140940
Tb927.9.4360	RNA-editing ligase 1, mitochondrial	52 kDa				3	3	3		1		1	1	1	1			371000	510350	333830		148020		98449	98667	94600	97612
Tb927.9.5040	cAMP-specific phosphodiesterase	104 kDa			4	2						8						103720						1115600
Tb927.9.11510	hypothetical protein, conserved	42 kDa				1	1	1	2	2	1	1	1	1	1	1	1	52801	27924	30697	236610	154730	34336	41719	27968	30686	24593	31764	28935
Tb927.8.3110	Mitochondrial ribosomal protein S9	50 kDa				2	2	1	2	2	1	1	1	1	1	1	1	235900	178080	78229	269120	184830	89524	112770	89499	103320	103920	92337	102600
Tb927.6.4190	Pentatricopeptide repeat protein (PPR), putative	60 kDa				2	1	1	2	1	1	1	1	1	1		1	192380	49096	45522	200860	48205	39838	46289	47806	45895	123640		40997
Tb927.6.610	kinetoplast ribosomal PPR-repeat containing protein 18	65 kDa				1	1	1	1	1	2	1	2	1	1	1	1	197000	44638	54047	65869	44386	123380	60303	206600	52312	47931	45895	53321
Tb927.11.13125	cytochrome oxidase subunit X	14 kDa			1	2			2		1	2	1	1	1	1	1	262580			335760		35574	439540	33227	31607	249720	84784	53739
Tb927.9.11270	t- complex protein 1 (eta subunit), putative	61 kDa			1	1	2	2	1	2	1	2					1	52007	205400	175330	45752	207090	41836	234490					36287
Tb927.11.12740.1-p1	tRNA import complex component, putative	39 kDa				1	1	1	2	1	1	1	1	1	1	1	1	108540	106550	90042	293220	106150	114920	109240	93871	94335	116320	96518	84795
Tb927.11.2750	Present in the outer mitochondrial membrane proteome 12	53 kDa	1	1	1		1	1	1	1	1	2	1	1	1	1			93948	77253	105410	80842	71539	381070	67438	59749	82835	60319
Tb927.10.5050	mitochondrial ATP synthase epsilon chain	9 kDa		1	1	1	1	1	1	1	1	2	1	1	1			155250	96419	122550	161690	104820	106420	187380	98399	112550	110270
Tb927.9.10500	HAD hydrolase, TIGR01456 family/HAD hydrolase, family IIA, putative	59 kDa				2	1	2	2		2	1	1		1	1		165240	30094	275470	186720		118330	190700	32181		75586	27315
Tb11.01.1680.v5.1-p1	polyubiquitin, putative	143 kDa	2	1	3	2	1		2			2	1	1	1			298040	33857		274720			431670	34513	36163	205180
Tb927.7.2990	LSU ribosomal protein, mitochondrial, putative	36 kDa				3	1	1	2	1	1	1		1	1		1	381160	168620	54234	244830	46189	47416	124240		38505	140740		38296
Tb927.10.3930	40S ribosomal protein S3A, putative	29 kDa				3	1	3	2	2	1	3			1			495270	185110	328700	289750	345540	169460	434290			107810
Tb927.2.4230	NUP-1 protein, putative	407 kDa			1	3	2	2	1		2	2		1				346040	151630	135330	208160		175560	305410		86366
Tb927.10.5010	Elongation factor G1, mitochondrial, putative	84 kDa				3	1	1	2	2	2				2	1		142140	54078	46567	123000	91182	86867				107250	48090
Tb927.7.5480	dihydrofolate reductase-thymidylate synthase	59 kDa				2	1	1	1	1		2	1		2	1	1	115920	148890	133870	199140	116140		235380	173380		206020	174760	145070
Tb927.11.11520	glycosomal membrane protein	24 kDa	1		2	2	3		1			4			2			267890	371400		237270			1132600			221430
Tb11.v5.0580.1-p1	delta-6 fatty acid desaturase, putative	48 kDa			1	2	2		2			4	2				1	194880	241640		198770			522790	182650				11581
Tb927.10.7610	NADH-ubiquinone oxidoreductase complex I subunit, putative	165 kDa				3	1		2				2		2	1	2	399690	82642		174200				178850		199940	122370	223030
Tb927.9.9100	hypothetical protein, conserved	10 kDa			2	3	3			1		3			1			267350	264720			48306		336710			46252
Tb11.0400	P27 protein, putative	28 kDa			3	2						5	1			1	2	206120						722860	68847			69555	155110
Tb927.6.4980	40S ribosomal protein S14	16 kDa			3	2	2		1	1	1	3			1			263460	248740		98101	111320	78828	417110			76395
Tb927.4.870	dynein heavy chain, putative	527 kDa			3						1	9											46423	1033000
Tb927.11.12210	Domain of unknown function (DUF4586), putative	32 kDa	1		3	1	2					6						72400	241120					1126500
Tb927.5.1810	lysosomal/endosomal membrane protein p67	73 kDa			4	3						5	1					400880						1000400	75809
Tb927.11.14300	Dynein intermediate chain, axonemal	68 kDa	1		6				1			4				1					77985			375240				57661
Tb927.11.715	dynein light chain LC8, putative	10 kDa			1	3		1				7		1				238780		127020				423350		105230
Tb11.v5.0996.1-p1	hypothetical protein, conserved	58 kDa			5	1						8	1					66125						918720	153990
Tb927.11.7780	Mitochondrial import receptor subunit ATOM46	46 kDa			3	2			1			8						574470			93912			1188700
Tb927.7.5660	Outer dynein arm docking complex protein 2, putative	65 kDa			4	2	1					6						112170	43742					440550
Tb927.3.3770	paraflagellar rod component, putative	32 kDa			5	1	1					6						90707	90128					1229200
Tb927.7.1920	paraflagellar rod component, putative	59 kDa			6	2						6						179800						970750
Tb927.11.4680	SURF1 family, putative	40 kDa				2	2	1	1	1	1	3	2			1		307790	266500	59335	56975	43476	47550	453270	218270			43865
Tb927.10.9900	ABC1 protein, putative	57 kDa				1		1	1	1	1	1	2	1	1	1	1	73815		76114	99438	73821	75904	79140	111350	70924	60851	75763	73378
Tb927.3.4970	hypothetical protein, conserved	116 kDa			3	2	1	1	1	1		3						170710	53065	48864	55862	46685		345010
Tb927.9.11670	hypothetical protein, conserved	134 kDa	1			2	1	1	3	1	2	1						334600	189770	52424	414030	174730	301150	164820
Tb927.1.3030	KREL2	48 kDa				3	2	2	1	2	1						1	220300	131880	142090	80235	142990	79302						98944
Tb927.10.9350	hypothetical protein, conserved	94 kDa				2	2	2	1	2	2			1			1	197910	180430	165660	132350	153390	171940			77173			82686
Tb927.11.11920	molybdenum cofactor biosynthesis protein, putative	85 kDa				2	3	2	1	1	2		1					155560	265650	125320	159490	59774	214380		40023
Tb927.10.15750	Tripartite attachment complex protein 197	198 kDa			1	3	2		1	2		6		1				317470	156020		86826	113170		843820		59739
Tb927.10.13200	kinetoplast ribosomal PPR-repeat containing protein 4	102 kDa				3	2	1	3	2			1			1		273910	165020	102280	308720	166340			87163			87645
Tb927.7.5000	60S ribosomal protein L19, putative	29 kDa			1	2	1	1		1	1	3	1	1				299750	239790	213590		240220	227570	331480	162570	211020
Tb927.9.13010	50S ribosome-binding GTPase, putative	71 kDa				2	2	2	2	2	3							205010	467380	196290	221330	224530	286660
Tb927.7.1640	ras-like small GTPase, putative	66 kDa			1	2	2	1	3	1	2						1	325880	191330	132560	464920	135820	246170						148960
Tb927.7.4910	hypothetical protein, conserved	40 kDa			1	1	2				1	6	1		1		1	62523	189440				82766	909710	98114		132640		92508
Tb927.11.16890	Tetratricopeptide-like helical domain containing protein	229 kDa	1		2	2	2					6						192130	86571					331730
Tb927.4.1860	ribosomal protein S19, putative	19 kDa	1		1	2	2	1	2	1		2			1			342720	343850	101230	373720	84767		399390			75400
Tb927.10.7230	Flagellar Member 1	285 kDa			4	1	1					7						57148	51022					611590
Tb927.8.4780	Flagellar Member 3	468 kDa			3	1	1					7			1			131820	199130					689980			66570
Tb927.1.120	retrotransposon hot spot protein 4 (RHS4), putative	98 kDa		1		1	1		3	1		6						62982	73289		334720	123560		681270
Tb927.8.4650	hypothetical protein, conserved	19 kDa				4	4	3	1	1					1			636220	504020	238260	182330	125890					24313
Tb927.6.2080	Mitochondrial SSU ribosomal protein, putative	46 kDa					1	1	1	1	1	1	1	1		1	2		54905	67771	72741	67980	87434	53397	54063	70455		59180	115220
Tb11.v5.0201.1-p1	tRNA pseudouridine synthase A, putative	69 kDa				1	2	1	1	1	1		1		1	1	1	180020	224920	135760	206560	152610	155270		110280		120090	130340	131710
Tb927.9.10520	hypothetical protein, conserved	30 kDa			2	1		1	2	1		1	1		1		1	77144		153630	186840	93850		152170	57684		87821		88809
Tb927.11.6750	DNA ligase, putative	63 kDa				1	1	2	2	1	2	1		1				319450	42490	86086	476040	42607	353260	30124		45286
Tb927.9.11470	60S ribosomal protein L29	16 kDa			2	2	1	1		1	1	1		2				166170	91846	72013		61958	71026	73182		168700
Tb927.11.12930	DEAD-box helicase, putative	86 kDa				2	2	2	3		1					1		115090	102960	132900	237220		61445					60675
Tb927.5.2950	Component of motile flagella 3	88 kDa			2	1	1	1	1		1	4						292230	44850	46823	328200		65140	554610
Tb927.8.6080	Glycerophosphoryl diester phosphodiesterase family, putative	38 kDa			2	2	1		1	1		3			1			290940	68590		137680	95138		475300			106980
Tb927.4.2080	Coiled-coil and C2 domain-containing protein	105 kDa			3				2			7									1068100			1238700
Tb927.10.2380	Tetratricopeptide repeat, putative	102 kDa			6							5												259260
Tb927.7.3740	SUMO-interacting motif-containing protein	93 kDa			3	1		1				7						188750		114240				622880
Tb927.5.1900	Outer dynein arm docking complex protein 1, putative	69 kDa			5	1						5						70957						642480
Tb927.3.3660	NADH-ubiquinone oxidoreductase complex I subunit, putative	30 kDa				1	1	2	2	1	1	1			1			133920	91963	244920	429220	132110	202830	131070			119140
Tb927.7.990	chaperone protein DnaJ, putative	87 kDa			2	1	1					2	1	1	1	1	1	86709	55934					220720	48225	45069	58051	45523	52627
Tb927.8.3380	succinate dehydrogenase iron-sulfur subunit	27 kDa				1	1		2	2		2	1		1	1		168770	152680		276970	346480		401030	162490		142850	159040
Tb927.11.1010	chaperone protein DnaJ, putative	42 kDa				1	1	1		1		3	1	1	1			151580	108990	93055		107270		445670	91804	83939	102490
Tb927.9.7170	Mitochondrial ribosomal protein L47	54 kDa				1	1	3	2	2	1				1			54412	262620	259020	204540	280410	27739				112130
Tb927.3.2860	hypothetical protein, conserved	34 kDa				1	2	2	2	2	1							117510	110930	142650	150610	104220	89341
Tb927.7.920	Inner arm dynein 5-1	468 kDa	1		2				1	1		8									515890	39812		849140
Tb927.9.4370	GTPase activating protein, putative	155 kDa	1			1		1	1	2		2					2	105620		113830	87161	272400		163360					399890
Tb927.7.840	Mitochondrial ATP synthase subunit, putative	15 kDa	1	1	2				1	1		3			1						323910	146290		625630			140470
Tb927.5.530	hypothetical protein, conserved	71 kDa				2	1	2	1		2	1	1					250260	53256	181580	58125		189790	91927	44320
Tb927.10.4280	ubiquinol-cytochrome c reductase complex 14 kda protein	24 kDa			1	2	2				1	3					2	313110	229640				151130	493350					245680
Tb927.11.2990	KREPB4	46 kDa	3		1	6		1	4		1	3			3			1110600		74281	1265700		103650	441640			314000
Tb927.10.13430	citrate synthase, putative	54 kDa				2	2	1	3	2								321720	335710	191360	351690	331460
Tb927.3.3130	Present in the outer mitochondrial membrane proteome 24	178 kDa			1	1	2	1		1	2	3	1	1				180270	599760	77356		102410	128210	215940	95906	97370
Tb927.7.7080	mitochondrial glycoprotein-like protein	41 kDa				3	2		1	2		3		1	2			320270	188640		95769	217430		271660		60570	246570
Tb927.8.1420	acyl-CoA dehydrogenase, mitochondrial precursor, putative	56 kDa			3	2		1	1			4						152870		49789	75862			388000
Tb927.10.14600	40S ribosomal protein S2, putative	29 kDa				2	2		2		1	3			2			330000	216630		332000		143260	523720			229810
Tb927.9.4630	hypothetical protein, conserved	147 kDa				2	1	2	3	1	1							125980	63309	183510	385450	58068	54099
Tb927.10.10830	RGG-containing protein 2	32 kDa				1	2	1	1	2			1	2		1		203600	207050	150460	170320	230510			150390	259890		145460
Tb927.11.11360	receptor for activated C kinase 1	35 kDa			3	1		1			1	4						32470		29899			31078	399540
Tb927.3.4430	hypothetical protein, conserved	69 kDa				4	1	1	2	1	1							352110	176520	200850	263060	151490	165000
Tb927.8.4810	prohibitin 1	31 kDa			2	1			1	1		6						234060			144120	95118		1429100
Tb927.11.1090	calpain-like protein, putative	663 kDa			2	1						7						103030						1355800
Tb927.10.8730	ABC1 family, putative	61 kDa			1	2			1			8						163180			48835			965100
Tb927.11.5000	Dynein intermediate chain 1, axonemal	73 kDa			3	1			1			5						95603			64970			787750
Tb927.10.7250	hypothetical protein, conserved	51 kDa			1	2	2		4	1		5	1		2			244440	122070		453680	202930		518530	37595		795510
Tb927.10.2190	Protein of unknown function (DUF667), putative	35 kDa			3	1						6		1				239550						1101800		20041
Tb927.4.2790	kinetoplast ribosomal PPR-repeat containing protein 12	63 kDa				2	1	1	2	1	1	1			2			242260	72040	57244	279170	73020	76491	87684			71962
Tb927.10.12540	NADH-ubiquinone oxidoreductase complex I subunit, putative	34 kDa				1	2	1	2	2	2							128630	197600	61699	293820	199480	211780
Tb927.5.3230	hypothetical protein, conserved	241 kDa					1			1	2		1	1	1	1	1		180520			228050	317440		195330	359470	162570	298940	223950
Tb927.5.1110	60S ribosomal protein L8, putative	28 kDa				2	1	1	2		1	2						133880	75530	63943	128780		62523	152170
Tb927.11.7580	hypothetical protein, conserved	70 kDa				4	1	1	1	1	1							477150	277410	232060	258800	211580	245530
Tb927.11.11220	dynein heavy chain, putative	480 kDa			3	2					1	6					1	150590					76275	1069300					69762
Tb927.4.2070	antigenic protein, putative	511 kDa			1	1			1			3	2			1		264360			484020			1336800	493030			270900
Tb927.7.4180	Fatty acid elongase	34 kDa	1		2	1	1		1	1		3	1			1		147160	145490		154340	115750		867920	98060			117230
Tb927.11.8160	dynein heavy chain, putative	474 kDa			2	1			3			5						368050			512010			407030
Tb927.7.4200	hypothetical protein, conserved	39 kDa				1	1	2	2	1	2							44217	36298	53591	73045	41011	67128
Tb927.2.5270	dynein heavy chain, putative	486 kDa			4		1					4							28479					605740
Tb927.2.2160	paraflagellar rod component, putative	38 kDa			1	1	1					4	1				1	87065	88805					597280	54671				61930
Tb927.10.10400	Mitochondrial ribosomal protein S11	38 kDa				1	1	2	3		1	1						179840	179780	212510	170860		50885	159270
Tb927.6.3150	Hydin	501 kDa			3					2		6										327350		429520
Tb927.4.590	PQQ-like domain/Protein of unknown function (DUF1620), putative	88 kDa	1	1	1	1	1		1			4			1			197820	113400		217510			557710			150420
Tb927.10.600	Mitochondrial ribosomal protein L29	63 kDa				1	2		3	2		1						187280	370140		558980	358100		193270
Tb927.11.13090	elongation factor 1 gamma, putative	46 kDa			3	2						4						130830						267920
Tb927.11.880	cyclophilin a	19 kDa			2							5				2								634860				128680
Tb927.9.9820	glyceraldehyde-3-phosphate dehydrogenase, putative	39 kDa	2		5							3												440340
Tb927.7.1310	hypothetical protein, conserved	153 kDa			3							6												533920
Tb927.11.15130	DnaJ homolog, putative	35 kDa			5							4												563530
Tb927.9.5590	DNA topoisomerase ii	138 kDa	1			2	1	1	1			1		1	1			94769	44123	35545	52326			47472		37998	708150
Tb927.5.2890.2	AAA domain (dynein-related subfamily)/von Willebrand factor type A domain containing protein, putative	237 kDa		1		3	1	1	2	1	1	1				1		813850	151310	113780	240770	130320	151110	100690				106720
Tb927.5.2550	hypothetical protein, conserved	37 kDa				1	1	1	2	2	2							52970	30107	44077	353080	267140	223140
Tb927.7.7330	NADH dehydrogenase (ubiquinone) 1 alpha subcomplex subunit, putative	47 kDa				1	1	2	1	1	1		1					54844	39094	168540	55567	41663	43238		27763
Tb927.5.4080	hypothetical protein, conserved	58 kDa				1	1	1	2	2	1							43774	39336	40605	151740	89629	38124
Tb927.10.8370	hypothetical protein, conserved	20 kDa										2	1	1	2	1	1							192540	62653	51717	204460	58881	56903
Tb927.11.2690	Succinyl-CoA:3-ketoacid coenzyme A transferase, mitochondrial	53 kDa			1	1	1			1		3	1			1		49476	62494			62336		339510	50366			58189
Tb927.10.12150	hypothetical protein, conserved	50 kDa				3	1	2		1	1		1					406120	77418	139520		73194	78205		62041
Tb927.9.5960	succinate dehydrogenase iron-sulfur subunit, putative	21 kDa			1	1	1		1	1	1	2						152160	96063		137630	82445	75771	178380
Tb927.10.12880	SET domain containing protein, putative	48 kDa				2		1		1	1	1	1	1				173070		79562		85024	63493	61674	70861	59767
Tb927.9.6710	kynurenine 3-monooxygenase, putative	66 kDa				1		1	1		1	2		1	1			224630		90688	109340		77922	217850		78843	83914
Tb927.11.6000	mitochondrial ribosomal protein L4	53 kDa				3	1		3		1				1			564600	188480		524640		156280				131270
Tb927.6.1590	conserved protein	57 kDa				1	1	2	1		1	1		1	1			87719	146700	175820	100310		63510	84982		127270	146750
Tb927.7.4370	hypothetical protein, conserved	156 kDa				2			1	1			1	1	1		1	237340			78274	57903			63596	69329	70229		63838
Tb927.11.16250.1	PIN domain containing protein, putative	63 kDa				1	1	2	2	1	1							131140	113770	140940	170650	100340	24204
Tb927.4.1280	Tetratricopeptide repeat, putative	44 kDa				2	1	1	2	1	1							197530	140090	160190	200920	139240	140670
Tb927.11.5290	mitochondrial carrier protein	30 kDa			1	1			1			2		1	1	1	1	139150			159820			288570		104170	107590	74606	70400
Tb927.10.5030	ubiquitin/ribosomal protein S27a, putative	17 kDa	2	2	1							1		2										110710		238350
Tb927.8.1110	40S ribosomal protein S9, putative	22 kDa			1	1	1		1	1	1	2			1			119370	160890		174360	124340	113430	367940			106810
Tb927.1.710	phosphoglycerate kinase	45 kDa			4	1			1			3						115290			64723			392050
Tb927.2.6090	60S ribosomal protein L44	12 kDa	2		1	1			1			1		3				249170			212530			217920		251990
Tb927.4.1540	NAD dependent epimerase/dehydratase family, putative	55 kDa			1	1	2					6	1					53804	103700					658570	35952
Tb927.10.8930	paraflagellar rod component, putative	80 kDa			2	1		1				4						72712		23159				369120
Tb927.10.11260	SSU ribosomal protein, mitochondrial, putative	22 kDa				1	1	2	2	1					1			102670	71208	166290	338930	102000					69837
Tb927.1.2670	paralyzed flagella 16	56 kDa			2	1	1					5						181530	122860					1141400
Tb927.11.4920	hypothetical protein, conserved	31 kDa			2		1					5			1				93821					614840			66436
Tb927.3.1060	cAMP Response Protein 4	90 kDa			3							5	1											669730	61033
Tb927.6.3050	Aldehyde dehydrogenase 3, putative	60 kDa			4	1						5						190080						471800
Tb927.2.3610	Mitochondrial ATP synthase subunit, putative	16 kDa			3							5												493330
Tb927.11.9280	hypothetical protein, conserved	74 kDa				1	1	1	2	2	1							1542800	44234	61629	2222100	194360	45093
Tb927.8.2750	hypothetical protein, conserved	49 kDa				1	1	2	1	1	1							47508	53290	192830	51621	38153	55213
Tb927.10.270	60S ribosomal protein L32, putative	15 kDa	1			1	1		1			2			1			124550	98280		110190			401650			73644
Tb927.11.10720	hypothetical protein, conserved	101 kDa				1		2	2	1	1							131110		98410	173570	208610	79626
Tb927.7.2340	40S ribosomal protein S15, putative	17 kDa				2	1	1	1			2						120750	43561	38568	83793			65935
Tb927.3.1900	conserved protein, unknown function	96 kDa			1	1	1		1			3						114900	96751		47455			217300
Tb927.11.9400	hypothetical protein, conserved	96 kDa			2	1	1	1				2	1				1	203310	182640	534870				456770	76621				49432
Tb927.8.6230	hypothetical protein, conserved	37 kDa			1	1	1					4						40663	39434					362400
Tb927.11.5050	fumarate hydratase, class I	61 kDa				1		1	2	2	1	2						35731		30852	121660	97623	68419	659650
Tb927.7.5170	60S ribosomal protein L25	18 kDa	1		1	2			1			3						142110			40884			325320
Tb927.11.10880	hypothetical protein, conserved	48 kDa				1	2		2			1			1		1	296950	350130		207690			99711			204660		162480
Tb927.11.2610	hypothetical protein, conserved	51 kDa					1			1		4	1						25450			17948		324990	20755
Tb927.8.7010	chaperone protein DnaJ, putative	22 kDa				2	1	2	2				1					84489	36004	74774	235300				35302
Tb927.6.1010	cysteine peptidase, Clan CA, family C1, Cathepsin L-like	48 kDa		1	1	1	1		1			3						102240	89650		120520			309770
Tb927.11.5680	dynein light chain 1, axonemal	24 kDa			2	1	1					3						69860	50888					171190
Tb927.5.1530	Flavin-binding monooxygenase-like, putative	60 kDa				2	1	1	2		1			1	1			134700	76067	106460	223210		113270			168050	122920
Tb927.11.6040	Nodulin-like, putative	71 kDa			2	1			1			3						98738			92371			402500
Tb927.3.1860	ATP-grasp domain containing protein, putative	83 kDa			1	3	1	1					1					335620	139460	112000					162560
Tb927.9.6310	ABC transporter, putative	72 kDa			1	1	1		1			5						44705	84106		92490			394900
Tb927.6.1500	alkyl-dihydroxyacetone phosphate synthase	69 kDa			2	1			1			4						167340			182150			687370
Tb927.4.1300	amidinotransferase, putative	42 kDa			2	1			1			3						147560			169600			331530
Tb927.11.12540	leucine-rich repeat protein (LRRP), putative	115 kDa			1	1						6						91188						634610
Tb927.8.2160	p-glycoprotein	175 kDa			1							6												732000
Tb927.10.10140	paraflagellar rod component, putative	37 kDa			4							5												548710
Tb927.9.4310	tricarboxylate carrier, putative	36 kDa			2	1						4						96307						727960
Tb927.9.8990	Ankyrin repeats (3 copies), putative	39 kDa			4							3												263990
Tb927.2.5800	sedoheptulose-1,7-bisphosphatase	36 kDa			4							4												611390
Tb927.10.8780	AAA domain containing protein, putative	245 kDa				1						6						32216						604980
Tb927.11.14010	hypothetical protein, conserved	28 kDa				1	1	2	2	1	1							57922	65601	136400	168440	43451	50912
Tb927.9.13630	hypothetical protein, conserved	40 kDa				1	1	1	1	2								94056	70681	76964	63419	111160
Tb927.9.9150	GTP-binding protein, putative	50 kDa				1		1	1		2		1					100760		98914	60692		180080		58702
Tb927.3.3050	kinetoplast ribosomal PPR-repeat containing protein 20	112 kDa				1	2	2	1					1		1		80465	210260	150470	78189					69426		96407
Tb927.5.520	stomatin-like protein, putative	56 kDa		1		1	1	1				4	2	1				88776	77152	54353				672770	175740	79943
Tb927.8.1330	60S ribosomal protein L7a, putative	31 kDa	1	1	2	1						1			1			210560						413580			143310
Tb927.11.9240	hypothetical protein, conserved	206 kDa		1		2			1			1				1		98584			48094			32586				46627
Tb927.5.910	oligosaccharyl transferase subunit, putative	92 kDa			2	1						2	1					83670						412880	38067
Tb927.7.1070	KREX1	99 kDa				2	2	1				1						129190	110450	50701				54486
Tb927.1.1600	pseudouridine synthase TruD, putative	168 kDa				2	2	2										99589	125870	115700
Tb927.10.3730	SET domain containing protein, putative	75 kDa				2	2	1				1			1			191850	118890	55516				119710			188540
Tb927.11.5600	Archaic Translocase of outer membrane 14 kDa subunit	14 kDa	1			1	1					2	1					94627	91139					298460	80721
Tb927.11.7870	hypothetical protein, conserved	66 kDa				2			2			1			1			217900			239750			143330			116530
Tb927.11.2050	60S acidic ribosomal protein P0, putative	35 kDa				1	1		1	1		3						86601	71907		77306	84269		276790
Tb927.9.6270	hypothetical protein, conserved	57 kDa				2		1	2	1								309380		49053	302820	39943
Tb927.5.1090	threonyl-tRNA synthetase, putative	91 kDa			1					2		3			1							78627		267370			90360
Tb927.8.6640	Fatty acyl-CoA reductase, putative	67 kDa			1		1			1		2	1						110510			74265		319730	71123
Tb927.9.9810	hypothetical protein, conserved	17 kDa			1	1	1	1				2						146600	120730	127640				429640
Tb927.1.4490	acetyltransferase, putative	20 kDa						1			2	2	1			1				26558			162140	544950	219880			271550
Tb927.11.2540	hypothetical protein, conserved	34 kDa			2	2						2						217390						318520
Tb927.11.9590	S-adenosylhomocysteine hydrolase, putative	48 kDa			2		1					3							84773					286480
Tb927.9.11000	ras-related protein RAB7, putative	24 kDa			1			1			1	2			1					85925			26263	499270			138840
Tb927.10.14570	kinesin motor domain containing protein, putative	81 kDa	1		2							3												433580
Tb927.7.4170	Fatty acid elongase	30 kDa				1	1	1				3						115930	90676	83862				427670
Tb927.11.16090	Outer dynein arm docking complex protein 2, putative	72 kDa	1		2							4												231490
Tb927.9.4350	hypothetical protein, conserved	94 kDa				1	1	1	1	1	1	1		1	2			440290	354320	319510	474350	393740	386440	364800		304180	389790
Tb927.11.13280	Guide RNA binding protein 25	25 kDa				4			2			1						624220			255140			83791
Tb927.7.3920	hypothetical protein, conserved	36 kDa			3	1						2						231720						137370
Tb927.7.6850	trans-sialidase	85 kDa			2					1		3										57122		262240
Tb927.9.4680	Eukaryotic initiation factor 4A-1	45 kDa			2	1						4						188770						525770
Tb927.10.10290	hypothetical protein, conserved	20 kDa			2		1					3							83249					226080
Tb927.7.6260	TPR repeat, putative	36 kDa			2							4												431190
Tb927.11.4610	protein kinase A regulatory subunit	57 kDa			2							4												321500
Tb927.10.13510	zinc metallopeptidase, putative	63 kDa			1	1	1		1			2						45340	41817		52511			230040
Tb927.11.10140	hypothetical protein, conserved	30 kDa				2	1	1				2	1				1	134230	62114	61731				298460	57706				50891
Tb927.7.3280	translation initiation factor IF-2, putative	87 kDa				2	2	2		1								141990	255390	195620		114680
Tb927.4.3740	flagellar attachment zone protein 1	193 kDa			1	1	1					3						87488	63555					280570
Tb927.10.7620	mitochondrial ATP-dependent zinc metallopeptidase, putative	71 kDa			1	1		1				2						33252		32672				159270
Tb927.11.7540	electron-transfer-flavoprotein, alpha polypeptide, putative	34 kDa							2		1		1		1						117390		37436		26931		37677
Tb11.02.5420	NADPH-cytochrome p450 reductase, putative	70 kDa			1		1		1	1		2							101730		104170	119280		369960
Tb927.5.4290	hypothetical protein, conserved	40 kDa				2					1	1	1					216550					124180	96058	69153
Tb927.6.4940	RF-1 domain containing protein, putative	53 kDa				1	1		2		1							58350	52104		232810		43765
Tb927.11.9360	prenyltransferase, putative	55 kDa				1						2	1		1			138040						217620	75436		122990
Tb927.9.12100	Tetrapyrrole (Corrin/Porphyrin) Methylases, putative	47 kDa				1		2			1					1		209140		174930			132960					126160
Tb927.11.8700	hypothetical protein, conserved	65 kDa				2	1		1			1						186680	64466		86230			65058
Tb927.1.1880	WD40 repeat-containing protein	157 kDa							1			2	3				1				1029700			526490	161890				198800
Tb927.7.900	hypothetical protein, conserved	65 kDa			1		1			1		2							49985			44781		126690
Tb927.7.6410	hypothetical protein, conserved	159 kDa				1	1		1	2	1							127170	90335		126000	272110	202470
Tb927.10.9000	Mitochondrial processome subunit 2	182 kDa				2			3	1						1		163700			240730	74937						77148
Tb927.8.3060	metallo-peptidase, Clan MF, Family M17	71 kDa				1	2		1	1		1						47323	157400		183050	113040		62163
Tb927.7.4470	hypothetical protein, conserved	22 kDa				1			2			2						40324			151820			246290
Tb927.9.4190	fatty acyl CoA syntetase 1	79 kDa			1							6					1							592060					28025
Tb927.11.5240	Methyltransferase TRM13, putative	57 kDa				1			3			1	1					95882			974290			625780	35613
Tb927.4.4070	mevalonate kinase, putative	36 kDa		1	3							2												178920
Tb927.4.1790	ribosomal protein L3, putative	49 kDa			1	1	1		1			2						108090	102830		86849			248240
Tb927.9.2320	methyltransferase domain containing protein, putative	41 kDa	1		1							4												726490
Tb927.6.3650	ADP-ribosylation factor-like protein 3C, putative	20 kDa				1	1		1	1		2						240450	84037		233100	73887		304050
Tb927.7.7290	COG4 transport protein, putative	100 kDa	1		1	1							2					50338							379200
Tb927.11.1700	hypothetical protein, conserved	62 kDa					3			2	1								330040			197680	64866
Tb927.4.4690	hypothetical protein, conserved	31 kDa			2			1				3								92254				272600
Tb927.1.2230	small myristoylated protein 1-1	14 kDa			1	1						3						171010						995340
Tb927.7.6290	kinesin, putative	97 kDa			4							2												208180
Tb927.4.1020	serine-palmitoyl-CoA transferase, putative	54 kDa			1							4												402790
Tb927.11.3240	T-complex protein 1, zeta subunit, putative	60 kDa			2							3												425450
Tb927.6.2490	succinate dehydrogenase subunit 7	28 kDa							3			2									591780			411800
Tb927.11.9440	Component of motile flagella 63	62 kDa			2							3												320270
Tb927.11.14880	Paraflagellar Rod Proteome Component 9, putative	41 kDa	1						1	1		4									65370	82089		316080
Tb927.10.3260	Long-chain-fatty-acid--CoA ligase 5 (EC 6.2.1.3) (Long-chain acyl-CoA synthetase 5) (LACS 5), putative	79 kDa			1							4												543540
Tb927.2.5660	adenylate kinase, putative	29 kDa			2							3												358530
Tb927.7.2640	Cytoskeleton associated protein 51	51 kDa				2						4						89537						316350
Tb927.3.4980	hypothetical protein, conserved, frameshift	62 kDa			1							4												321760
Tb927.10.8490	glucose transporter, putative	57 kDa				1						4						154790						528790
Tb927.11.13230	VAMP-associated protein, putative	24 kDa				1						4						50125						542260
Tb927.11.13670	hypothetical protein, conserved	184 kDa			1	1		1				2			1			132010		1093300				203560			59897
Tb927.10.5350	dynein heavy chain, putative	475 kDa			1				1			2									42547			249700
Tb927.11.7290	pantothenate kinase subunit, putative	162 kDa			1	1						3						38001						347850
Tb927.3.1010	hypothetical protein, conserved	64 kDa			1	1						3						92134						336160
Tb927.10.9970	hypothetical protein, conserved	110 kDa				2			1	1		1						163300			38456	36074		115410
Tb927.11.6920	hypothetical protein, conserved	186 kDa				1						2			1			326170						100700			347500
Tb927.8.1870	Golgi/lysosome glycoprotein 1	68 kDa			1		1					2							69009					272300
Tb927.10.8000	hypothetical protein, conserved	151 kDa			1		1		1			2							51796		86436			95327
Tb927.9.11220	tRNA import complex component, putative	42 kDa			1							2			1									313070			110320
Tb927.9.14480	dynein-associated protein, putative	11 kDa			2	1						2						124010						698200
Tb927.11.7790	Mitochondrial ribosomal protein S16	22 kDa				1			2								1	230920			368790								186890
Tb927.8.4050	FLA1-binding protein	83 kDa			2							2			1									228050			55964
Tb927.11.4000	hypothetical protein, conserved	63 kDa			1						1	2											30611	127080
Tb927.8.890	Ras-related protein Rab1A	23 kDa			1	1			1			3						170450			186670			343800
Tb927.1.990	Enkuring domain-containig protein	42 kDa			1		1					3							44926					214690
Tb927.11.7590	hypothetical protein, conserved	110 kDa				2			2	1								136220			102810	24462
Tb927.11.15190	Domain of unknown function (DUF4200), putative	77 kDa		1				1		1		2								1666400		171660		189210
Tb927.10.7880	Sperm tail/Sperm tail C-terminal domain containing protein, putative	77 kDa		1		1						2		2				84783						127830		158910
Tb927.10.1310	Domain of unknown function (DUF4042), putative	103 kDa				1		2		1				1				66061		391120		55673				38299
Tb927.6.1660	hypothetical protein, conserved	65 kDa			1	1						2						51990						121450
Tb927.10.14010	tubulin cofactor C domain-containing protein RP2	51 kDa			2							2												154900
Tb927.11.1900	T-complex protein 1, beta subunit, putative	58 kDa			2							2												106260
Tb927.8.2290	hypothetical protein, conserved	23 kDa			2							2												116050
Tb927.2.2770	hypothetical protein, conserved	13 kDa			2	1						1						60274						62079
Tb927.1.4420	ABC transporter, putative	105 kDa			1							3												321480
Tb927.7.5050	hypothetical protein, conserved	105 kDa				1						3						40855						263800
Tb927.8.810	radial spoke protein RSP9, putative	38 kDa			2	1						2						147880						281210
Tb927.4.4040	hypothetical protein, conserved	30 kDa			2							2												181630
Tb927.7.2700	NADH-cytochrome b5 reductase, putative	32 kDa			1							3												411410
Tb927.10.3990	DHH1	46 kDa			2							2												71967
Tb927.11.14780	phosphomannose isomerase	46 kDa			2							2												153060
Tb927.5.1230	hypothetical protein, conserved	59 kDa			1							3												361080
Tb927.7.2200	mitochondrial import inner membrane translocase subunit tim9	9 kDa			2							2												237190
Tb927.10.12240	3-ketoacyl-CoA reductase, putative	36 kDa			1							2			1									106420			27205
Tb927.10.3040	succinate dehydrogenase subunit	16 kDa							1	1		2									56088	65007		167590
Tb927.10.9810	hypothetical protein, conserved	34 kDa			1	1			1			3						39479			30607			127000
Tb927.10.830	adenylate kinase, putative	30 kDa				1						4						152670						625580
Tb927.11.6530	hypothetical protein, conserved	46 kDa			1	1						4						88258						624560
Tb927.8.7730	Sphingosine N-acyltransferase, putative	45 kDa				1						3						117300						320720
Tb927.4.1760	Cardiolipin-dependent protein 17kDa	17 kDa				1						2			1			68836						143330			43840
Tb927.3.3690	flagellar radial spoke protein-like, putative	61 kDa			1							3												324400
Tb927.8.5460	Flagellar calcium-binding 44 kDa protein	46 kDa			1							4												778460
Tb927.9.6920	hypothetical protein, conserved	41 kDa										5												667180
Tb927.11.12840	Domain of unknown function (DUF4486), putative	434 kDa			1							2				1								112860				371490
Tb927.9.1750	Fibronectin type III domain containing protein, putative	503 kDa			1	1			2			2						120800			383810			182070
Tb927.8.1720	phosphatidylglycerolphosphate synthase, mitochondrial	68 kDa			1							3												314880
Tb927.10.11250	Coiled-coil domain-containing protein 40 homolog	101 kDa		1	1							2			1		1							208410			61778		101150
Tb927.11.3390	Concanavalin A-like lectin/glucanases superfamily/SPRY domain/HECT-domain (ubiquitin-transferase), putative	487 kDa												1	3											104210	152410
Tb927.9.5630	KREPB7	47 kDa				1		2				1						159900		124230				82267
Tb927.4.1920	GPI transamidase subunit 16, putative	76 kDa			2							1												87953
Tb927.8.650	cation-transporting ATPase, putative	140 kDa	1		1							2			1									195070			59396
Tb927.10.9890	hypothetical protein, conserved	97 kDa			1							2	1											133100	110040
Tb927.11.900	isocitrate dehydrogenase, putative	47 kDa			1							2												244020
Tb927.10.7690	Component of motile flagella 4	83 kDa			1				1			2			1						124070			196820			71078
Tb927.8.3150	T-complex protein 1, gamma subunit, putative	61 kDa			1							2												356610
Tb927.3.1200.2	hypothetical protein, conserved	84 kDa			1		1					2							21661					144850
Tb927.3.1670	hypothetical protein, conserved	113 kDa			1							2												104060
Tb927.8.4400	Outer dynein arm docking complex protein 1, putative	76 kDa			1							2												297100
Tb927.11.3500	Dpy-30 motif containing protein, putative	115 kDa			2							2												227000
Tb927.4.2840	hypothetical protein, conserved	28 kDa			1							2												266460
Tb927.11.10600	hypothetical protein, conserved	42 kDa				1			2									90214			135030
Tb927.10.6910	Sterol methyltransferase, putative	40 kDa			1							2												77462
Tb927.11.10090	hypothetical protein, conserved	46 kDa			1							2												217940
Tb927.10.3920	hypothetical protein, conserved	53 kDa			1							2												134560
Tb927.11.8800	hypothetical protein, conserved	31 kDa			1							2												113770
Tb927.9.4420	Beat-regulation protein	47 kDa			1							2												83220
Tb927.8.7680	amino acid transporter, putative	52 kDa				1						2						156790						227300
Tb927.8.7040	hypothetical protein, conserved	21 kDa			2							1												46847
Tb927.6.3840	reticulon domain protein	21 kDa			1							2												270180
Tb927.2.4330	paraflagellar rod protein 5, putative	87 kDa			1							2												95118
Tb927.7.1430	leucine-rich repeat protein (LRRP), putative	48 kDa			2							2												126850
Tb927.2.1330	retrotransposon hot spot protein 6 (RHS6), degenerate	66 kDa					1					2							48888					141320
Tb927.4.4700	hypothetical protein, conserved	31 kDa			1	1						3						124840						436760
Tb927.8.560	hypothetical protein, conserved	65 kDa			1							2												282460
Tb927.10.4690	dynein light chain, putative	13 kDa			1							2												605720
Tb927.10.14150	EnigmRBP1	55 kDa			1							2												226050
Tb927.11.2570	hypothetical protein, conserved	63 kDa							1			2									87064			142750
Tb927.9.13650	ADP-ribosylation factor, putative	21 kDa				1						2						158490						204000
Tb927.11.540.1-p1	ABC transporter, mitochondrial, putative	73 kDa										2		1										168070		181200
Tb927.11.5220	chaperone protein DnaJ, putative	85 kDa									1	3											147040	323720
Tb927.3.5090	tryparedoxin 2, putative	22 kDa				1						2						103880						286370
Tb927.8.4640	Component of motile flagella 19	47 kDa				1		1				3						47802		184190				378710
Tb927.9.6620	hypothetical protein, conserved	26 kDa			1							2												170490
Tb927.10.5590	protein phosphatase 2C, putative	67 kDa				1			2									69745			133640
Tb927.3.3890	hypothetical protein, conserved	37 kDa				2									1			151130									136950
Tb927.11.16880	leucine-rich repeat protein (LRRP), putative	71 kDa			1							3												179640
Tb927.11.3490	hypothetical protein, conserved	88 kDa										3												258590
Tb927.1.180	retrotransposon hot spot protein 1 (RHS1), putative	94 kDa										2												185310
Tb927.10.240	peroxin 14, putative	40 kDa										4												357850
Tb927.6.5030	Component of motile flagella protein 46	65 kDa										3												179070
Tb927.9.9630	TPR repeat/Tetratricopeptide repeat, putative	39 kDa										3												526140
Tb927.9.12650	ubiquitin-activating enzyme E1, putative	135 kDa								1		2										157170		62559
Tb927.10.840	Flagellum attachment zone protein 6	195 kDa										2												90252
Tb927.11.15100	Tb5.20	118 kDa										2												510180
Tb927.11.14970	hypothetical protein, conserved	93 kDa			2	1												746960
Tb927.11.14250	T-complex protein 1, epsilon subunit, putative	59 kDa										2												226510
Tb927.4.2600	SUMO-interacting motif-containing protein	181 kDa										2				1								163950				480120
Tb927.6.4210	aldehyde dehydrogenase, putative	65 kDa			1							2												237230
Tb927.10.7290	Flagellar Member 2	130 kDa									1	2											813580	124300
Tb927.5.4470	hypothetical protein, conserved	96 kDa										2												137010
Tb927.11.11210	paraflagellar rod component, putative	42 kDa						1				2								75300				209830
Tb927.8.3650	folate transporter, putative	70 kDa										2												107050
Tb927.7.1140	trypanothione/tryparedoxin dependent peroxidase 3	20 kDa										2												326200
Tb927.4.3160	dihydroxyacetone phosphate acyltransferase, putative	137 kDa										2												121820
Tb927.10.6230	MORN repeat containing protein	77 kDa										2												116990
Tb927.10.2200	hypothetical protein, conserved	38 kDa				2												156470
Tb927.10.2860	POC1 centriolar protein homolog	84 kDa										2												110330
Tb927.11.1620	hypothetical protein, conserved	22 kDa										3												306830
Tb927.11.15220	hypothetical protein, conserved	33 kDa										2												142000
Tb927.9.6450	peroxisomal membrane protein (Pex16), putative	50 kDa										2			1									157030			53639
Tb927.7.640	hypothetical protein, conserved	37 kDa										2												354240
Tb927.9.4500	heat shock protein, putative	91 kDa										2												196790
Tb927.9.1880	WD domain, G-beta repeat, putative	63 kDa										2												91000
Tb927.10.6810	guanylate kinase, putative	30 kDa										2												161420
Tb927.5.1940	hypothetical protein, conserved	21 kDa										2												114400
Tb927.9.8160	chaperone protein DnaJ, putative	48 kDa										2												195480
Tb927.10.6730	Plasma-membrane choline transporter, putative	54 kDa										2												160870
Tb927.3.1690	Mitochondrial ATP synthase subunit, putative	17 kDa										2												389790
Tb927.11.3850	AMP deaminase, putative	176 kDa										2												91990
Tb927.3.5010	hypothetical protein, conserved	23 kDa										3												316450

## Sheet: Table S8
Table S8. Proteomic quantification results after TIC normalization
ProteinAC	Protein name	Molecular Weight	2913_R1_SpC	2913_R2_SpC	2913_R3_SpC	T6_minus_R1_SpC	T6_minus_R2_SpC	T6_minus_R3_SpC	T6_plus_R1_SpC	T6_plus_R2_SpC	T6_plus_R3_SpC	T8_minus_R1_SpC	T8_minus_R2_SpC	T8_minus_R3_SpC	T8_plus_R1_SpC	T8_plus_R2_SpC	T8_plus_R3_SpC	2913_R1_TIC	2913_R2_TIC	2913_R3_TIC	T6_minus_R1_TIC	T6_minus_R2_TIC	T6_minus_R3_TIC	T6_plus_R1_TIC	T6_plus_R2_TIC	T6_plus_R3_TIC	T8_minus_R1_TIC	T8_minus_R2_TIC	T8_minus_R3_TIC	T8_plus_R1_TIC	T8_plus_R2_TIC	T8_plus_R3_TIC	Log2_2913_R1_TIC	Log2_2913_R2_TIC	Log2_2913_R3_TIC	Log2_T6_minus_R1_TIC	Log2_T6_minus_R2_TIC	Log2_T6_minus_R3_TIC	Log2_T6_plus_R1_TIC	Log2_T6_plus_R2_TIC	Log2_T6_plus_R3_TIC	Log2_T8_minus_R1_TIC	Log2_T8_minus_R2_TIC	Log2_T8_minus_R3_TIC	Log2_T8_plus_R1_TIC	Log2_T8_plus_R2_TIC	Log2_T8_plus_R3_TIC	Average TIC_2913	Average TIC_Positive
Tb927.2.4400	SSU ribosomal protein, mitochondrial, putative	137 kDa				70	51	47	75	54	43	56	48	46	70	47	47				1.6426e+07	1.23728e+07	1.41587e+07	2.13187e+07	2.06704e+07	1.59774e+07	8.37104e+06	1.6104e+07	1.6184e+07	1.42782e+07	1.76967e+07	1.44373e+07				23.9695	23.5607	23.7552	24.3456	24.3011	23.9295	22.997	23.9409	23.9481	23.7673	24.077	23.7833	0	1.56663e+07
Tb927.5.3010	Guide RNA binding complex protein 6	58 kDa				43	33	30	40	28	28				2	1					1.69746e+07	1.34427e+07	1.20301e+07	1.42156e+07	1.36567e+07	1.8991e+07				163457	113322					24.0169	23.6803	23.5201	23.761	23.7031	24.1788				17.3186	16.7901		0	1.11984e+07
Tb927.11.1850	hypothetical protein, conserved	57 kDa				57	41	41	46	39	34	47	42	35	46	32	33				1.45216e+07	1.00502e+07	1.15221e+07	1.13655e+07	9.47689e+06	9.91643e+06	7.82684e+06	1.30281e+07	9.51346e+06	8.91656e+06	8.58166e+06	8.2169e+06				23.7917	23.2607	23.4579	23.4382	23.176	23.2414	22.9	23.6351	23.1815	23.0881	23.0328	22.9702	0	1.02447e+07
Tb927.8.5200	Mitochondrial SSU ribosomal protein, putative	202 kDa				46	31	33	74	48	38	41	25	23	55	35	33				8.14589e+06	5.57891e+06	7.23502e+06	1.80951e+07	1.25588e+07	1.11764e+07	4.94573e+06	6.0823e+06	5.67002e+06	9.55946e+06	8.07631e+06	7.66874e+06				22.9576	22.4116	22.7866	24.1091	23.5822	23.414	22.2378	22.5362	22.4349	23.1885	22.9453	22.8706	0	8.73272e+06
Tb927.10.10130	RNA editing mediator complex protein 1	61 kDa										35	31	27	44	31	30										6.08095e+06	8.77061e+06	9.3255e+06	6.86636e+06	7.40153e+06	7.2925e+06										22.5359	23.0642	23.1527	22.7111	22.8194	22.798	0	7.62291e+06
Tb927.10.12520	hypothetical protein, conserved	95 kDa				42	32	37	43	35	37	39	24	29	22	11	18				8.19068e+06	6.40096e+06	8.70038e+06	7.58573e+06	7.14982e+06	1.17319e+07	5.66278e+06	5.29035e+06	7.0242e+06	2.61165e+06	1.1017e+06	2.66618e+06				22.9656	22.6099	23.0526	22.8549	22.7695	23.4839	22.4331	22.3349	22.7439	21.3165	20.0713	21.3463	0	6.17636e+06
Tb927.6.1890	hypothetical protein, conserved	68 kDa				30	22	25	32	22	21	1	2								1.03658e+07	6.134e+06	1.03167e+07	7.33094e+06	5.46496e+06	7.75555e+06	42893.9	279174								23.3053	22.5484	23.2985	22.8056	22.3818	22.8868	15.3885	18.0908					0	5.96126e+06
Tb927.10.14860	NADH-ubiquinone oxidoreductase B14 subunit	83 kDa				37	23	21	42	24	20	36	21	23	40	22	20				7.78931e+06	4.4263e+06	5.42912e+06	8.59256e+06	4.99662e+06	5.26881e+06	5.4629e+06	4.52336e+06	5.80805e+06	6.58143e+06	5.15467e+06	3.70807e+06				22.8931	22.0777	22.3723	23.0347	22.2525	22.329	22.3812	22.109	22.4696	22.65	22.2974	21.8222	0	5.6451e+06
Tb927.9.8410	chaperone protein DnaJ, putative	49 kDa				26	21	19	21	18	16	17	13	10	15	11	8				1.14536e+07	5.42861e+06	6.3609e+06	6.19948e+06	5.0853e+06	5.71978e+06	3.31977e+06	4.215e+06	2.93192e+06	2.86633e+06	1.77993e+06	1.53822e+06				23.4493	22.3722	22.6008	22.5637	22.2779	22.4475	21.6627	22.0071	21.4834	21.4508	20.7634	20.5528	0	4.74157e+06
Tb927.10.770	RF-1 domain containing protein, putative	69 kDa				31	28	22	29	23	21	28	20	20	27	18	15				5.48695e+06	5.80392e+06	5.38167e+06	4.92469e+06	4.38229e+06	5.96951e+06	3.26631e+06	5.56594e+06	4.34659e+06	3.38083e+06	4.10166e+06	2.86683e+06				22.3876	22.4686	22.3596	22.2316	22.0633	22.5092	21.6392	22.4082	22.0515	21.6889	21.9678	21.451	0	4.6231e+06
Tb927.9.1950	NADH dehydrogenase (ubiquinone) 1 alpha subcomplex subunit, putative	47 kDa				18	13	11	17	15	11	12	8	7	12	7	8				6.26591e+06	5.05649e+06	6.84462e+06	5.45132e+06	8.36787e+06	4.47967e+06	1.18209e+06	4.08469e+06	2.96138e+06	1.98308e+06	2.65158e+06	1.68217e+06				22.5791	22.2697	22.7065	22.3782	22.9964	22.095	20.1729	21.9618	21.4978	20.9193	21.3384	20.6819	0	4.25091e+06
Tb927.5.4040	Mitochondrial SSU ribosomal protein, putative	94 kDa				23	20	19	26	21	20	23	19	17	23	13	22				4.61152e+06	4.47975e+06	3.51643e+06	4.67666e+06	4.29613e+06	4.24477e+06	3.13643e+06	4.15919e+06	4.34972e+06	3.63242e+06	2.00423e+06	4.57114e+06				22.1368	22.095	21.7457	22.157	22.0346	22.0173	21.5807	21.9879	22.0525	21.7925	20.9346	22.1241	0	3.9732e+06
Tb927.11.1250	Mitochondrial SSU ribosomal protein, putative	98 kDa				36	24	22	34	28	23	26	21	14	26	16	14				6.49812e+06	3.71792e+06	3.2088e+06	5.79006e+06	4.82538e+06	4.80138e+06	2.51365e+06	3.5499e+06	2.15622e+06	3.57016e+06	2.42854e+06	2.13692e+06				22.6316	21.8261	21.6136	22.4651	22.2022	22.195	21.2614	21.7593	21.0401	21.7676	21.2117	21.0271	0	3.76642e+06
Tb927.11.9750	Protein of unknown function (DUF498/DUF598), putative	73 kDa				26	21	24	25	17	17	22	20	19	23	15	19				4.42935e+06	3.41433e+06	4.6619e+06	3.25473e+06	2.32762e+06	3.85585e+06	2.87356e+06	4.89277e+06	3.97001e+06	2.88234e+06	2.28267e+06	2.78897e+06				22.0787	21.7032	22.1525	21.6341	21.1504	21.8786	21.4544	22.2222	21.9207	21.4588	21.1223	21.4113	0	3.46951e+06
Tb927.9.2450	electon transport protein SCO1/SCO2, putative	44 kDa				17	13	14	13	11	11	16	14	12	12	9	9				4.45321e+06	3.71715e+06	3.55162e+06	2.86991e+06	2.59651e+06	3.03519e+06	2.63693e+06	3.89742e+06	3.79678e+06	1.9118e+06	2.69996e+06	1.95528e+06				22.0864	21.8258	21.76	21.4526	21.3081	21.5334	21.3304	21.8941	21.8563	20.8665	21.3645	20.8989	0	3.09348e+06
Tb927.11.10150	Enoyl-CoA hydratase/isomerase family, putative	138 kDa				25	25	21	42	25	25	17	13	14	21	14	18				3.63058e+06	3.35199e+06	2.779e+06	6.48136e+06	3.71264e+06	4.64913e+06	1.12395e+06	1.76298e+06	1.82657e+06	1.99378e+06	1.68747e+06	2.36424e+06				21.7918	21.6766	21.4061	22.6279	21.824	22.1485	20.1001	20.7496	20.8007	20.9271	20.6864	21.1729	0	2.94697e+06
Tb927.1.4230	hypothetical protein, conserved	50 kDa				26	21	21	20	19	16	22	19	15	18	12	12				3.66865e+06	2.50529e+06	4.03691e+06	3.04696e+06	3.04287e+06	2.27306e+06	2.59732e+06	3.45965e+06	3.25962e+06	2.63022e+06	2.01167e+06	1.91932e+06				21.8068	21.2565	21.9448	21.5389	21.537	21.1162	21.3086	21.7222	21.6363	21.3268	20.94	20.8722	0	2.87096e+06
Tb927.7.3930	hypothetical protein, conserved	155 kDa				25	19	17	27	22	19	10	11	10	15	6	7				4.52237e+06	4.05901e+06	3.46874e+06	5.33819e+06	4.09317e+06	4.3121e+06	978909	1.99108e+06	1.72581e+06	1.63271e+06	689576	1.21619e+06				22.1086	21.9527	21.726	22.3479	21.9648	22.04	19.9008	20.9251	20.7188	20.6388	19.3954	20.2139	0	2.83566e+06
Tb927.11.480	small GTP-binding protein domain containing protein, putative	44 kDa				12	14	12	16	9	13	12	13	12	11	8	9				2.77099e+06	3.61421e+06	3.22429e+06	4.07853e+06	2.10006e+06	3.95358e+06	1.78623e+06	3.24845e+06	3.3798e+06	2.24095e+06	1.57176e+06	1.87601e+06				21.402	21.7852	21.6206	21.9596	21.002	21.9147	20.7685	21.6313	21.6885	21.0957	20.584	20.8392	0	2.82041e+06
Tb927.10.5420	hypothetical protein, conserved	153 kDa				23	19	17	22	14	16	21	17	11	16	14	9				3.60405e+06	3.14524e+06	3.49529e+06	3.12537e+06	2.47152e+06	3.02866e+06	2.12989e+06	2.9054e+06	1.99276e+06	1.95363e+06	2.10497e+06	1.45021e+06				21.7812	21.5847	21.737	21.5756	21.237	21.5302	21.0223	21.4703	20.9263	20.8977	21.0054	20.4678	0	2.61725e+06
Tb927.11.15850	kinteoplast poly(A) polymerase complex 1 subunit	87 kDa				28	28	25	33	19	24	22	13	13	20	15	15				3.63721e+06	3.1262e+06	3.19486e+06	3.94291e+06	2.63609e+06	2.91522e+06	1.94877e+06	1.81968e+06	1.55323e+06	2.29374e+06	1.81941e+06	1.40582e+06				21.7944	21.576	21.6073	21.9108	21.33	21.4752	20.8941	20.7953	20.5668	21.1293	20.795	20.423	0	2.52443e+06
Tb927.10.4080	hypothetical protein, conserved	127 kDa				25	14	13	15	9	4	17	12	11	17	10	9				4.16795e+06	2.48006e+06	3.07895e+06	2.52892e+06	2.0549e+06	726074	2.54338e+06	3.03494e+06	2.05911e+06	3.44521e+06	1.77732e+06	1.47116e+06				21.9909	21.2419	21.554	21.2701	20.9706	19.4698	21.2783	21.5332	20.9736	21.7162	20.7613	20.4885	0	2.44733e+06
Tb927.3.4210	hypothetical protein, conserved	193 kDa				31	18	16	18	12	12	33	26	17	13	7	5				4.19732e+06	2.41956e+06	2.14933e+06	2.23517e+06	1.44976e+06	1.43368e+06	3.74566e+06	4.75197e+06	3.12262e+06	1.44621e+06	520671	401347				22.001	21.2063	21.0355	21.092	20.4674	20.4513	21.8368	22.1801	21.5743	20.4638	18.99	18.6145	0	2.32277e+06
Tb927.3.1590	mitochondrial RNA binding complex 1 subunit	73 kDa					20								1							4.50759e+06								78440.6							22.1039								16.2593			0	2.29301e+06
Tb927.8.7360	hypothetical protein, conserved	114 kDa				23	18	13	25	17	17	18	14	13	12	7	10				3.71826e+06	2.35702e+06	1.84134e+06	3.97312e+06	2.32554e+06	3.32876e+06	1.71844e+06	2.00145e+06	2.0552e+06	1.21956e+06	816249	1.07433e+06				21.8262	21.1685	20.8123	21.9218	21.1491	21.6666	20.7127	20.9326	20.9708	20.2179	19.6387	20.035	0	2.20244e+06
Tb927.8.5100	hypothetical protein, conserved	314 kDa				39	25	22	25	11	16	24	17	12	10	2	3				5.11685e+06	2.98247e+06	2.76159e+06	3.11241e+06	1.27698e+06	1.91945e+06	1.83933e+06	2.64249e+06	1.6957e+06	1.10681e+06	314908	372827				22.2868	21.5081	21.3971	21.5696	20.2843	20.8723	20.8107	21.3335	20.6934	20.078	18.2646	18.5082	0	2.09515e+06
Tb927.9.6510	Mitochondrial SSU ribosomal protein, putative	75 kDa				19	14	10	26	19	15	15	14	12	18	11	16				2.4449e+06	1.52946e+06	1.16512e+06	3.55685e+06	2.70115e+06	2.59063e+06	1.34571e+06	1.86999e+06	1.6231e+06	2.02376e+06	1.34369e+06	2.04815e+06				21.2213	20.5446	20.152	21.7622	21.3651	21.3049	20.3599	20.8346	20.6303	20.9486	20.3578	20.9659	0	2.02021e+06
Tb927.2.2210	hypothetical protein, conserved	113 kDa				21	21	18	21	15	15	11	13	15	9	8	7				2.78986e+06	2.83759e+06	3.15042e+06	2.23692e+06	2.55823e+06	2.71712e+06	731500	1.94858e+06	2.06706e+06	913675	1.1151e+06	1.02161e+06				21.4118	21.4362	21.5871	21.0931	21.2867	21.3736	19.4805	20.894	20.9792	19.8013	20.0887	19.9624	0	2.00731e+06
Tb927.9.12770	Kinetoplast polyadenylation factor 3	117 kDa				18	14	13	19	13	16	17	10	6	15	5	6				2.69485e+06	2.23301e+06	1.97275e+06	3.00415e+06	1.8783e+06	3.33064e+06	1.50987e+06	1.9066e+06	944490	1.4195e+06	401025	815232				21.3618	21.0906	20.9118	21.5185	20.841	21.6674	20.526	20.8626	19.8492	20.437	18.6133	19.6369	0	1.84254e+06
Tb927.10.7410	succinyl-CoA ligase [GDP-forming] beta-chain, putative	45 kDa				13	10	8	16	14	12	12	7	5	7	6	7				1.7637e+06	2.29333e+06	1.83905e+06	2.40072e+06	3.38426e+06	3.531e+06	1.19407e+06	1.26239e+06	784878	881088	853202	1.08628e+06				20.7502	21.129	20.8105	21.195	21.6904	21.7516	20.1875	20.2677	19.5821	19.7489	19.7025	20.051	0	1.77283e+06
Tb927.10.5820	predicted RanGDP binding protein	109 kDa				16	17	16	21	17	17	14	9	7	12	8	10				2.37143e+06	2.25128e+06	2.77948e+06	2.6893e+06	2.15255e+06	3.15842e+06	1.00414e+06	1.07019e+06	756919	1.05729e+06	731168	1.03535e+06				21.1773	21.1023	21.4064	21.3588	21.0376	21.5908	19.9375	20.0294	19.5298	20.0119	19.4798	19.9817	0	1.75479e+06
Tb927.11.1450	2-oxoglutarate dehydrogenase E1 component, putative	113 kDa				28	12	12	22	17	11	16	11	6	12	6	7				4.41945e+06	1.6872e+06	1.25539e+06	2.95822e+06	2.07349e+06	1.295e+06	1.46534e+06	1.42262e+06	746791	1.56869e+06	703576	701658				22.0754	20.6862	20.2597	21.4963	20.9836	20.3045	20.4828	20.4401	19.5103	20.5811	19.4243	19.4204	0	1.69145e+06
Tb927.4.4300	NADH dehydrogenase (ubiquinone) 1 beta subcomplex subunit, putative	69 kDa				12	11	9	13	9	8	9	8	7	7	8	7				2.50804e+06	2.06396e+06	1.91629e+06	2.431e+06	1.77835e+06	1.89169e+06	872705	1.31382e+06	1.58634e+06	1.05844e+06	1.62182e+06	1.18153e+06				21.2581	20.977	20.8699	21.2131	20.7621	20.8512	19.7351	20.3253	20.5973	20.0135	20.6292	20.1722	0	1.68533e+06
Tb927.10.7430	GTP-binding protein, putative	52 kDa				11	9	9	7	8	7	9	7	7	6	5	6				2.33242e+06	1.91396e+06	2.52867e+06	1.61244e+06	1.56107e+06	2.00273e+06	858081	1.929e+06	1.84977e+06	858087	1.01225e+06	1.25345e+06				21.1534	20.8681	21.2699	20.6208	20.5741	20.9335	19.7108	20.8794	20.8189	19.7108	19.9491	20.2575	0	1.64266e+06
Tb927.10.9280	hypothetical protein, conserved	108 kDa				22	13	14	18	12	14	9	9	8	6	3	3				3.26659e+06	2.40052e+06	2.80351e+06	2.37597e+06	1.83948e+06	2.24317e+06	775132	1.4856e+06	1.27325e+06	431016	304813	434706				21.6394	21.1949	21.4188	21.1801	20.8109	21.0971	19.5641	20.5026	20.2801	18.7174	18.2176	18.7297	0	1.63615e+06
Tb927.7.4940	serine peptidase, clan SC, family S9A-like protein	104 kDa				17	13	6	12	8	4	9	5	5	11	3	4				3.81292e+06	2.55333e+06	1.02236e+06	2.37218e+06	1.65238e+06	692898	1.0431e+06	1.214e+06	1.03983e+06	1.89465e+06	491058	576821				21.8625	21.2839	19.9635	21.1778	20.6561	19.4023	19.9924	20.2113	19.9879	20.8535	18.9055	19.1378	0	1.53046e+06
Tb927.9.1530	hypothetical protein, conserved	82 kDa				17	13	13	17	12	11	9	8	5	6	6	6				2.76169e+06	2.29555e+06	2.71005e+06	2.37167e+06	1.62986e+06	2.14556e+06	657720	1.0215e+06	706865	673380	611124	638667				21.3971	21.1304	21.3699	21.1775	20.6363	21.0329	19.3271	19.9623	19.4311	19.3611	19.2211	19.2847	0	1.51864e+06
Tb927.2.4240	GTP binding protein, putative	41 kDa				14	10	9	14	11	10	6	4	3	8	4	4				2.43224e+06	2.15318e+06	1.73155e+06	2.47039e+06	2.53943e+06	2.87503e+06	528849	550373	432091	875597	900020	692674				21.2139	21.038	20.7236	21.2363	21.2761	21.4551	19.0125	19.0701	18.721	19.7399	19.7796	19.4018	0	1.51512e+06
Tb927.7.5320	hypothetical protein, conserved	83 kDa				15	10	8	13	6	5	13	11	10	12	10	9				1.76421e+06	1.70219e+06	1.31761e+06	1.48795e+06	646431	1.14393e+06	1.35877e+06	2.13188e+06	1.78212e+06	1.62626e+06	1.60632e+06	1.46338e+06				20.7506	20.699	20.3295	20.5049	19.3021	20.1256	20.3739	21.0237	20.7652	20.6331	20.6153	20.4809	0	1.50259e+06
Tb927.9.11880	Mitochondrial SSU ribosomal protein, putative	51 kDa				6	7	5	8	5	7	22	13	14	17	8	10				727020	784276	980081	1.32153e+06	727984	907027	2.89226e+06	2.19153e+06	2.24121e+06	2.3781e+06	978336	1.58962e+06				19.4716	19.581	19.9025	20.3338	19.4735	19.7908	21.4638	21.0635	21.0958	21.1814	19.9	20.6003	0	1.47658e+06
Tb927.5.295b	retrotransposon hotspot (RHS) protein 1	95 kDa				14	11	11	16	14	8	5	2		7	2	2				2.29073e+06	2.18169e+06	1.6704e+06	2.60703e+06	2.88738e+06	1.38042e+06	625595	224657		1.10486e+06	564138	197126				21.1274	21.057	20.6718	21.314	21.4613	20.3967	19.2549	17.7774		20.0754	19.1057	17.5888	0	1.43037e+06
Tb927.4.2580	hypothetical protein, conserved	113 kDa				16	14	16	16	13	11	1	2	1			1				2.3555e+06	2.08851e+06	2.89456e+06	2.32188e+06	2.11734e+06	2.10034e+06	41273.8	190237	75371.2			83022.1				21.1676	20.994	21.4649	21.1469	21.0138	21.0022	15.333	17.5374	16.2017			16.3412	0	1.4268e+06
Tb927.7.3100	hypothetical protein, conserved	70 kDa				18	17	11	19	16	10	12	11	6	12	7	5				2.26567e+06	2.35741e+06	1.46308e+06	2.15567e+06	2.1497e+06	1.37112e+06	848252	1.62474e+06	571603	1.09116e+06	630915	334220				21.1115	21.1688	20.4806	21.0397	21.0357	20.3869	19.6941	20.6318	19.1247	20.0574	19.2671	18.3504	0	1.40529e+06
Tb927.5.450	NADH dehydrogenase [ubiquinone] flavoprotein 1, mitochondrial	55 kDa				15	10	11	14	9	11	14	12	12	15	12	11				1.71288e+06	1.31663e+06	1.6065e+06	1.43073e+06	869985	1.38984e+06	1.10729e+06	1.57226e+06	1.56796e+06	1.41048e+06	1.67815e+06	996505				20.708	20.3284	20.6155	20.4483	19.7306	20.4065	20.0786	20.5844	20.5805	20.4278	20.6784	19.9265	0	1.38827e+06
Tb927.7.3510	LSU ribosomal protein, mitochondrial, putative	56 kDa				16	13	12	18	12	12	4	5	5	3	2	1				2.20357e+06	2.33962e+06	2.15365e+06	2.86562e+06	2.21192e+06	2.76888e+06	236237	579852	723302	199891	178726	109859				21.0714	21.1578	21.0384	21.4504	21.0769	21.4009	17.8499	19.1453	19.4642	17.6089	17.4474	16.7453	0	1.38093e+06
Tb927.8.7260	kinetoplast-associated protein, putative	114 kDa				20	19	18	17	13	16	7	8	5	6	4	3				2.70166e+06	1.98326e+06	2.71017e+06	1.61812e+06	1.64702e+06	2.20711e+06	400632	876088	514745	477292	310468	180269				21.3654	20.9194	21.37	20.6259	20.6514	21.0737	18.6119	19.7407	18.9735	18.8645	18.2441	17.4598	0	1.30224e+06
Tb927.9.4440	Mitochondrial editosome-associated protein KREPB9	49 kDa				12	7	8	10	7	8	12	7	7	10	7	6				1.81064e+06	999700	1.41142e+06	1.61521e+06	861554	1.1056e+06	1.22254e+06	1.41648e+06	1.15607e+06	1.74148e+06	999572	918817				20.7881	19.9311	20.4287	20.6233	19.7166	20.0764	20.2215	20.4339	20.1408	20.7319	19.931	19.8094	0	1.27159e+06
Tb927.11.9900	phytoene synthase, putative	62 kDa				14	9	8	11	9	5	12	7	6	10	9	8				1.81882e+06	1.0894e+06	1.41779e+06	1.38028e+06	1.36545e+06	765116	1.2473e+06	1.40483e+06	867167	1.17234e+06	1.20244e+06	1.24481e+06				20.7946	20.0551	20.4352	20.3965	20.3809	19.5453	20.2504	20.422	19.726	20.161	20.1975	20.2475	0	1.24798e+06
Tb927.5.3980	mitochondrial ribosomal protein L15	44 kDa				19	11	10	17	8	8	7	6	8	5	4	5				3.12938e+06	1.04948e+06	1.52001e+06	3.07914e+06	1.10552e+06	981594	411540	712514	986123	481006	456450	532556				21.5774	20.0012	20.5357	21.5541	20.0763	19.9048	18.6507	19.4426	19.9114	18.8757	18.8001	19.0226	0	1.20378e+06
Tb927.11.14700	hypothetical protein, conserved	62 kDa				12	10	9	8	11	8	10	8	7	8	4	5				2.55644e+06	1.26144e+06	1.39977e+06	847025	2.41017e+06	1.07353e+06	822420	819972	1.64213e+06	820362	256142	307385				21.2857	20.2666	20.4168	19.692	21.2007	20.0339	19.6495	19.6452	20.6471	19.6459	17.9666	18.2297	0	1.18473e+06
Tb927.10.3510	tRNA pseudouridine synthase D (TruD), putative	198 kDa				20	18	15	18	12	17	4	5	5	4	4	2				2.63198e+06	2.00549e+06	1.65119e+06	2.2244e+06	1.24615e+06	2.19003e+06	246384	527230	501971	356123	297975	185744				21.3277	20.9355	20.6551	21.085	20.249	21.0625	17.9106	19.0081	18.9372	18.442	18.1848	17.503	0	1.17205e+06
Tb927.11.5060	Mitochondrial small ribosomal subunit Rsm22, putative	120 kDa				17	15	9	14	12	13	7	5	5	7	6	4				2.07092e+06	1.53294e+06	1.25094e+06	1.75884e+06	1.45293e+06	1.90601e+06	460488	664065	492312	569385	961665	452988				20.9818	20.5479	20.2546	20.7462	20.4705	20.8621	18.8128	19.341	18.9092	19.119	19.8752	18.7891	0	1.13112e+06
Tb927.9.4660	hypothetical protein, conserved	56 kDa				12	10	9	8	9	10	6	5	5	6	4	6				1.7637e+06	1.35413e+06	2.13515e+06	828243	1.24932e+06	1.86305e+06	523827	708520	695460	621524	453497	764639				20.7502	20.3689	21.0259	19.6597	20.2527	20.8292	18.9987	19.4345	19.4076	19.2455	18.7907	19.5444	0	1.08009e+06
Tb927.8.7770	aldehyde dehydrogenase family, putative	60 kDa				11	6	7	9	4	6	12	12	9	8	9	8				1.28696e+06	819613	1.32902e+06	844987	424758	814735	903272	2.09975e+06	1.31156e+06	794027	919905	1.31857e+06				20.2955	19.6446	20.3419	19.6886	18.6963	19.636	19.7848	21.0018	20.3229	19.5988	19.8111	20.3305	0	1.07226e+06
Tb927.10.11470	hypothetical protein, conserved	149 kDa				13	8	11	15	11	10	6	5	4	10	3	6				1.60987e+06	930437	1.26476e+06	2.07326e+06	1.32532e+06	1.66444e+06	441381	555416	475849	1.05985e+06	381527	496357				20.6185	19.8276	20.2704	20.9835	20.3379	20.6666	18.7517	19.0832	18.8601	20.0154	18.5414	18.921	0	1.02321e+06
Tb927.10.8210	KREPA2	63 kDa				17	14	12	9	8	7	11	10	7	4	4	3				1.9531e+06	2.02414e+06	1.28734e+06	926959	553506	984219	806418	1.42992e+06	766147	311943	407737	229685				20.8973	20.9489	20.296	19.8221	19.0782	19.9086	19.6212	20.4475	19.5473	18.2509	18.6373	17.8093	0	973426
Tb927.4.3070	hypothetical protein, conserved	51 kDa				16	11	8	11	9	5	15	14	8	6	4	6				2.40141e+06	883791	1.14295e+06	1.14441e+06	811308	498541	1.09662e+06	1.4856e+06	978693	521198	220256	337557				21.1954	19.7533	20.1243	20.1262	19.6299	18.9274	20.0646	20.5026	19.9005	18.9915	17.7488	18.3648	0	960195
Tb927.7.2630	50S ribosome-binding GTPase, putative	102 kDa				12	9	7	13	8	8	9	6	7	11	5	5				1.40134e+06	978629	961498	1.44981e+06	1.04341e+06	1.23166e+06	544882	726696	965684	1.06277e+06	514713	577242				20.4184	19.9004	19.8749	20.4674	19.9929	20.2322	19.0556	19.471	19.8812	20.0194	18.9734	19.1388	0	954862
Tb927.6.2290	50S ribosome-binding GTPase, putative	103 kDa				10	6	7	12	9	11	6	4	2	7	4	4				1.5246e+06	851837	1.18181e+06	1.79801e+06	1.31788e+06	1.91379e+06	316508	488663	291302	765181	517498	437416				20.54	19.7002	20.1726	20.778	20.3298	20.868	18.2719	18.8985	18.1522	19.5454	18.9812	18.7387	0	950375
Tb927.4.2720	ATP dependent DEAD-box helicase	84 kDa				13	7	8	15	8	9	6	5	4	4	1	2				1.67214e+06	1.03469e+06	1.11982e+06	1.71138e+06	1.24833e+06	1.60151e+06	532793	943264	625736	513646	157731	236543				20.6733	19.9808	20.0948	20.7067	20.2516	20.611	19.0232	19.8473	19.2552	18.9704	17.2671	17.8517	0	949798
Tb927.3.4950	hypothetical protein, conserved	55 kDa				6	5	6	4	3		10	4	3	6	5	3				1.12142e+06	1.04416e+06	1.12047e+06	680510	466802		983943	837009	574158	968945	1.08159e+06	761701				20.0969	19.9939	20.0957	19.3763	18.8325		19.9082	19.6749	19.1311	19.8861	20.0447	19.5389	0	876428
Tb11.v5.0412.1-p1	hypothetical protein, conserved	90 kDa				12	8	7	11	6	4	6	4	4	8	3	3				1.57292e+06	1.03846e+06	1.23581e+06	1.23352e+06	833922	684607	451546	704411	619779	745779	374857	407524				20.585	19.986	20.237	20.2343	19.6696	19.3849	18.7845	19.4261	19.2414	19.5084	18.516	18.6365	0	825261
Tb927.7.2410	Dynamin family, putative	66 kDa				11	5	4	11	5	4	10	3	3	9	2					1.41168e+06	554092	845593	1.32991e+06	707798	603068	736654	543627	501176	1.2009e+06	477026					20.429	19.0798	19.6896	20.3429	19.433	19.202	19.4906	19.0523	18.935	20.1957	18.8637		0	810138
Tb927.6.2380	hypothetical protein, conserved	82 kDa				9	9	7	10	5	6	3	3	3	4	2	3				1.28955e+06	1.09703e+06	1.09518e+06	1.28688e+06	699553	1.11273e+06	327440	548734	760660	509295	256603	617901				20.2984	20.0652	20.0627	20.2954	19.4161	20.0857	18.3209	19.0658	19.5369	18.9581	17.9692	19.237	0	800129
Tb927.11.10960	2OG-Fe(II) oxygenase superfamily, putative	72 kDa				5	3	3	8	4	4	11	6	4	13	4	5				574569	408917	486250	955788	477967	1.0936e+06	1.00648e+06	755612	738644	1.7658e+06	584599	558733				19.1321	18.6415	18.8913	19.8663	18.8666	20.0606	19.9409	19.5273	19.4945	20.7519	19.1571	19.0918	0	783913
Tb927.9.9310	hypothetical protein, conserved	106 kDa				8	8	6	8	6	5	3	5	3	7	4	4				1.0383e+06	1.19746e+06	929474	928197	931801	980564	208650	760694	519216	848979	581343	338281				19.9858	20.1915	19.8261	19.8241	19.8297	19.9033	17.6707	19.537	18.986	19.6954	19.149	18.3679	0	771913
Tb927.11.3260	mitochondrial DNA polymerase I protein D, putative	183 kDa				17	12	11	12	8	9	6	3	3	2		3				1.88144e+06	1.2048e+06	1.23485e+06	1.16669e+06	850248	891425	282681	294278	263290	158151		242968				20.8434	20.2004	20.2359	20.154	19.6975	19.7658	18.1088	18.1668	18.0063	17.271		17.8904	0	770074
Tb927.8.2340	hypothetical protein, conserved	14 kDa				6	3	3	4	3	3	3	3	3	5	3	3				865957	539053	1.14155e+06	782597	520198	955176	394081	835422	803974	739156	469099	582361				19.7239	19.0401	20.1226	19.5779	18.9887	19.8654	18.5881	19.6721	19.6168	19.4955	18.8395	19.1516	0	719052
Tb927.8.6420	beta-ketoacyl-ACP reductase 2	55 kDa				7	5	5	6	4	4	6	6	4	4	3	4				1.01953e+06	672842	1.1786e+06	626770	500176	581713	586189	1.16553e+06	525681	444882	360081	900847				19.9595	19.3599	20.1686	19.2576	18.9321	19.15	19.161	20.1526	19.0038	18.7631	18.458	19.7809	0	713570
Tb927.11.3290	Tripartite attachment complex protein 166	166 kDa				13	12	7	12	9	5	14	8	5	8	4	2				1.29248e+06	1.04184e+06	640906	846370	738175	377671	899136	912185	536174	694887	334290	109189				20.3017	19.9907	19.2898	19.6909	19.4936	18.5268	19.7782	19.799	19.0323	19.4064	18.3507	16.7365	0	701942
Tb927.11.2530	Mitochondrial SSU ribosomal protein, putative	85 kDa				11	8	5	14	9	7	6	4	2	7	3	4				1.00308e+06	652622	596822	1.46808e+06	912052	922440	390029	416981	226715	655791	284624	478075				19.936	19.3159	19.1869	20.4855	19.7988	19.8151	18.5732	18.6696	17.7905	19.3229	18.1187	18.8669	0	667276
Tb927.1.1200	Mitochondrial ribosomal protein S15	50 kDa				3	1		4	3	3	8	5	7	10	2	6				442961	75987		584407	441860	594652	654604	802307	1.07572e+06	1.09806e+06	321201	919584				18.7568	16.2135		19.1566	18.7532	19.1817	19.3203	19.6138	20.0369	20.0665	18.2931	19.8106	0	637395
Tb927.10.5830	hypothetical protein, conserved	60 kDa				13	10	6	15	11	5	4	4	2	3	1	1				1.40944e+06	979982	801905	1.36419e+06	1.39574e+06	811293	186456	243243	89571.4	203463	65161.7	46109.8				20.4267	19.9024	19.6131	20.3796	20.4126	19.6299	17.5085	17.892	16.4508	17.6344	15.9918	15.4928	0	633047
Tb927.8.8180	RNA editing mediator complex protein 4	103 kDa				5	4	4	14	8	7	1		1	2						642095	362871	467439	1.70118e+06	1.11777e+06	1.04323e+06	67701.9		60486.8	133054						19.2924	18.4691	18.8344	20.6981	20.0922	19.9926	16.0469		15.8844	17.0217			0	621760
Tb927.9.11120	Chromosome passenger complex (CPC) protein INCENP N terminal, putative	73 kDa				6	6	6	9	5	6	4	6	3	4	4	3				381576	610809	392640	986801	1.65424e+06	531592	440206	395093	1.36631e+06	241356	244058	164394				18.5416	19.2204	18.5829	19.9124	20.6577	19.02	18.7478	18.5918	20.3819	17.8808	17.8969	17.3268	0	617423
Tb927.10.9820	mitochondrial intermediate peptidase	77 kDa				9	9	7	7	6	7	7	5	4	6	3	3				1.09627e+06	936545	939552	680860	601477	855775	493632	422729	304845	525558	214685	239458				20.0642	19.837	19.8416	19.377	19.1982	19.7069	18.9131	18.6894	18.2177	19.0035	17.7119	17.8694	0	609282
Tb11.v5.0325.1-p1	retrotransposon hot spot (RHS) protein, putative	37 kDa				4	5	3	3	6	3	4	2		4	2	2				881461	965494	251342	752677	1.17791e+06	554994	434986	237253		562142	543059	296424				19.7495	19.8809	17.9393	19.5217	20.1678	19.0821	18.7306	17.8561		19.1006	19.0508	18.1773	0	605249
Tb927.11.15040	Chaperonin HSP60, mitochondrial	64 kDa				9	3	5	7	6	5	4	3	4	3	3	3				1.94173e+06	191579	634420	1.02305e+06	872850	628519	243933	209681	492781	474577	339379	188811				20.8889	17.5476	19.2751	19.9645	19.7354	19.2616	17.8961	17.6778	18.9106	18.8563	18.3725	17.5266	0	603443
Tb927.2.4810	Component of motile flagella 5	151 kDa				12	10	6	6	6	1	3									1.20368e+06	825779	656030	417186	851407	92176.2	155146									20.199	19.6554	19.3234	18.6703	19.6995	16.4921	17.2433						0	600200
Tb927.2.3180	kinetoplast polyadenylation/uridylation factor 1	114 kDa				10	6	5	12	7	8	5	3	2	5	2	3				997995	619537	644738	1.22748e+06	785403	1.07311e+06	285486	341908	153081	498984	114955	323000				19.9287	19.2408	19.2984	20.2273	19.5831	20.0334	18.1231	18.3833	17.2239	18.9286	16.8107	18.3012	0	588806
Tb927.7.6660	chaperone protein DnaJ, putative	30 kDa				6	4	5	4	4	4	7	3	4	5	4	3				964749	549946	795803	459010	551712	600870	799465	417506	624537	484101	472901	309987				19.8798	19.0689	19.6021	18.8082	19.0736	19.1967	19.6087	18.6714	19.2524	18.885	18.8512	18.2419	0	585882
Tb927.7.1320	10 kDa heat shock protein, putative	11 kDa				1	2	1	1	2	2	2	2	2	1	1	1				181839	974183	126031	126977	1.24779e+06	1.14231e+06	175302	1.46704e+06	1.14736e+06	104853	104156	157753				17.4723	19.8938	16.9434	16.9542	20.2509	20.1235	17.4195	20.4845	20.1299	16.678	16.6684	17.2673	0	579633
Tb927.11.11730	MRP protein, putative	31 kDa				7	5	8	5	5	4	5	4	3	2	2	4				1.14261e+06	613767	1.06996e+06	595349	738241	679884	390982	445590	363215	177977	175449	424328				20.1239	19.2273	20.0291	19.1834	19.4937	19.3749	18.5767	18.7654	18.4705	17.4413	17.4207	18.6948	0	568112
Tb927.11.2650	heat shock protein 84, putative	84 kDa				9	8	7	10	8	6	3	4	2	7	2	5				799413	831511	761868	874835	810674	576864	209165	486295	255313	491609	98229.4	480094				19.6086	19.6654	19.5392	19.7387	19.6288	19.1379	17.6743	18.8915	17.9619	18.9072	16.5839	18.873	0	556323
Tb927.11.9280	hypothetical protein, conserved	74 kDa				1	1	1	2	2	1										1.32882e+06	42754.2	74029.5	1.61768e+06	212532	56645.1										20.3417	15.3838	16.1758	20.6255	17.6973	15.7897							0	555411
Tb927.11.1290	hypothetical protein, conserved	43 kDa				12	5	6	8	4	6	8	5	5	4	2	3				1.23597e+06	475937	751874	796284	370258	692860	658919	490250	544660	364833	125458	152980				20.2372	18.8604	19.5201	19.6029	18.4982	19.4022	19.3297	18.9032	19.055	18.4769	16.9369	17.223	0	555024
Tb927.4.4160	RNA editing mediator complex protein 5	100 kDa				3	3	2	5	3	4										308434	451300	340507	926231	512117	769927										18.2346	18.7837	18.3773	19.821	18.9661	19.5544							0	551419
Tb927.10.7290	Flagellar Member 2	130 kDa									1	2														1.02201e+06	74498.5														19.963	16.1849						0	548252
Tb927.7.4620	hypothetical protein, conserved	33 kDa				6	5	3	5	3	4	6	5	4	8	4	3				750714	556306	314826	603008	362363	560396	569413	640243	642877	834653	426962	255214				19.5179	19.0855	18.2642	19.2018	18.4671	19.0961	19.1191	19.2883	19.2942	19.6708	18.7038	17.9614	0	543081
Tb927.11.11620	hypothetical protein, conserved	28 kDa				6	7	6	7	3	4	6	3	5	4	3	3				593319	910922	820764	634166	244571	741525	537174	321875	802502	285342	276634	231813				19.1785	19.797	19.6466	19.2745	17.8999	19.5001	19.035	18.2961	19.6141	18.1223	18.0776	17.8226	0	533384
Tb927.6.2190	hypothetical protein, conserved	32 kDa				5	2	1	4	3	3	2	1	1	3		1				1.0017e+06	527928	319246	659413	714457	907379	194745	268972	326053	421279		280009				19.934	19.01	18.2843	19.3308	19.4465	19.7913	17.5712	18.0371	18.3148	18.6844		18.0951	0	511016
Tb927.8.7380	dihydrolipoamide dehydrogenase, point mutation	60 kDa				9	8	8	10	6	5	4	3	4	2	1					902304	895351	959852	686647	642363	542508	181601	203153	353113	168330	77380.8					19.7833	19.7721	19.8725	19.3892	19.293	19.0493	17.4704	17.6322	18.4298	17.3609	16.2397		0	510237
Tb927.4.1500	RNA editing associated helicase 2	242 kDa				16	13	15	7	5	3	13	6	2	1	1	1				1.3358e+06	899749	1.32277e+06	710351	335845	154473	588814	389077	89817.7	32718.8	124443	38722.2				20.3493	19.7792	20.3351	19.4382	18.3574	17.237	19.1675	18.5697	16.4547	14.9979	16.9251	15.2409	0	501882
Tb927.1.3950	alanine aminotransferase	56 kDa				4	3	2		2	1	5	1		2	1					613896	793487	570696		528935	496444	413254	495895		117968	448680					19.2276	19.5978	19.1224		19.0127	18.9213	18.6567	18.9197		16.848	18.7753		0	497695
Tb927.4.520	hypothetical protein, conserved	24 kDa				4	4	2	5	4	5	1	2	1	3	1	1				788164	490697	346477	964306	813955	1.08542e+06	123045	373422	134897	424719	225335	181500				19.5881	18.9045	18.4024	19.8791	19.6346	20.0498	16.9088	18.5105	17.0415	18.6962	17.7817	17.4696	0	495995
Tb927.9.8040	hypothetical protein, conserved	98 kDa				4	3	2	5	3	7										375633	279371	290909	501088	369219	1.10994e+06										18.519	18.0918	18.1502	18.9347	18.4941	20.082							0	487693
Tb927.11.14570	LicD family, putative	47 kDa				3	1	3	3	2	3	6	3	2	4	3	3				622104	37468.2	553963	566462	362122	531566	387482	562482	570964	595437	484681	407449				19.2468	15.1934	19.0794	19.1116	18.4661	19.0199	18.5638	19.1014	19.123	19.1836	18.8867	18.6363	0	473515
Tb927.11.11470	kinetoplast ribosomal PPR-repeat containing protein 14	32 kDa				4	3	3	8	4	3	3	2	2	4	2	1				442350	391307	495296	1.45672e+06	664747	642764	173972	212305	286010	467909	334803	99848.2				18.7548	18.5779	18.9179	20.4743	19.3424	19.2939	17.4085	17.6958	18.1257	18.8359	18.353	16.6075	0	472336
Tb927.1.740	phosphatidylinositol-4-phosphate 5-kinase related	49 kDa				7	8	7	6	6	7	5	3	2	5		1				585490	914586	692751	567372	695267	674721	166714	209655	144308	345715		64226.4				19.1593	19.8028	19.402	19.1139	19.4072	19.3639	17.347	17.6777	17.1388	18.3992		15.9709	0	460073
Tb927.7.3050	Mitochondrial SSU ribosomal protein, putative	132 kDa				6	6	3	6	6	6	5	6	1	2	1	2				851616	588927	339979	601457	599290	759174	303640	860165	119206	140058	86958	243271				19.6998	19.1677	18.3751	19.1981	19.1929	19.5341	18.212	19.7143	16.8631	17.0957	16.408	17.8922	0	457812
Tb927.6.4540	3-hydroxy-3-methylglutaryl-CoA reductase, putative	46 kDa				2	5	3	6	3	3	5	3	2	4	2	1				385142	791921	411271	682105	343937	545372	484744	433020	384162	531907	308897	141284				18.555	19.595	18.6497	19.3796	18.3918	19.0569	18.8869	18.7241	18.5514	19.0208	18.2368	17.1083	0	453647
Tb927.5.560	hypothetical protein, conserved	58 kDa				9	5	6	5	5	3	6	5	5	3	4	4				1.14864e+06	368100	568389	413284	469033	175011	299930	445193	466177	140730	377474	390451				20.1315	18.4897	19.1165	18.6568	18.8393	17.4171	18.1943	18.7641	18.8305	17.1026	18.526	18.5748	0	438534
Tb927.7.560	hypothetical protein, conserved	87 kDa				4	3	4	4	3	2	1	1		2	1					696917	526816	679069	769930	532915	533350	149303	122583		228605	120233					19.4106	19.0069	19.3732	19.5544	19.0235	19.0247	17.1879	16.9034		17.8025	16.8755		0	435972
Tb927.10.6190	aldehyde dehydrogenase, putative	54 kDa				3	2	2	3	6	4	3	2	1	5	1	2				449498	255207	180650	420681	1.58699e+06	728146	196405	218078	128071	688228	126924	240949				18.778	17.9613	17.4628	18.6824	20.5979	19.4739	17.5835	17.7345	16.9666	19.3925	16.9536	17.8784	0	434986
Tb927.5.920	rhodanese-like domain containing protein, putative	51 kDa				5	4	4	4	3	2	4	3	2	2		2				837319	646378	706745	473293	361860	250671	386841	402683	225033	226120		206597				19.6754	19.302	19.4308	18.8524	18.4651	17.9354	18.5614	18.6193	17.7798	17.7867		17.6565	0	429413
Tb927.6.3350	hypothetical protein, conserved	60 kDa				6	4	6	5	4	5	4	2	2	5	3	2				737984	444273	657976	568100	436152	640967	243651	260447	268543	369777	292080	173476				19.4932	18.7611	19.3277	19.1158	18.7345	19.2899	17.8945	17.9906	18.0348	18.4963	18.156	17.4044	0	424452
Tb927.3.5240	kinetoplast ribosomal PPR-repeat containing protein 8	67 kDa				4	4	4	8	7	7	4	3	5	3	2	3				367821	290051	360952	797885	693594	924764	213127	267372	460677	275464	138767	249264				18.4886	18.146	18.4615	19.6058	19.4037	19.8187	17.7014	18.0285	18.8134	18.0715	17.0823	17.9273	0	419978
Tb927.7.5330	hypothetical protein, conserved	83 kDa				8	6	8	5	4	4	2	2	2		2	1				795390	728989	899011	285521	331034	761611	118586	230059	212546		128516	124200				19.6013	19.4755	19.778	18.1232	18.3366	19.5387	16.8556	17.8117	17.6974		16.9716	16.9223	0	419588
Tb927.10.12700	pyruvate dehydrogenase E1 alpha subunit, putative	43 kDa				4	4	1	3	3	1	8	2		3						427070	723596	151148	364224	502297	168592	785920	263378		279302						18.7041	19.4648	17.2056	18.4745	18.9382	17.3632	19.584	18.0068		18.0915			0	407281
Tb927.2.3030	ATP-dependent Clp protease subunit, heat shock protein 78 (HSP78), putative	91 kDa				6	4	3	8	4	4	1	2		1						612389	416533	395391	698718	480679	667058	67785.8	95780.5		178641						19.2241	18.6681	18.5929	19.4144	18.8747	19.3475	16.0487	16.5475		17.4467			0	401442
Tb927.9.6920	hypothetical protein, conserved	41 kDa										5															399870															18.6092						0	399870
Tb927.8.5280	mitochondrial ribosomal protein s34	29 kDa				1	1		3	3	2	4	3	3	4	2	3				223457	206802		468547	448552	379970	478145	433609	549626	377930	216675	576724				17.7696	17.6579		18.8378	18.7749	18.5355	18.8671	18.726	19.0681	18.5278	17.7252	19.1375	0	396367
Tb927.1.1690	RNA-editing nuclease 1	90 kDa				10	5	7	3	2	1	5	7	3	4	1	1				991622	441151	681399	191798	160689	63075.5	341752	925254	402463	254037	152904	100189				19.9194	18.7509	19.3781	17.5492	17.2939	15.9448	18.3826	19.8195	18.6185	17.9547	17.2223	16.6124	0	392195
Tb927.4.1530	hypothetical protein, conserved	109 kDa				11	6	7	8	2	3	4	3	3	2	1	2				1.16905e+06	661524	788055	628145	268311	209217	170555	247480	270355	130304	43036.6	80591.3				20.1569	19.3354	19.5879	19.2607	18.0336	17.6746	17.3799	17.917	18.0445	16.9915	15.3933	16.2984	0	388885
Tb927.9.5300	kinetoplast ribosomal PPR-repeat containing protein 16	32 kDa				3	3	3	4	3	4	4	3	2	3	2	2				484545	339954	410874	451584	381400	692421	390401	410082	275100	228834	291200	218422				18.8863	18.375	18.6483	18.7846	18.541	19.4013	18.5746	18.6456	18.0696	17.804	18.1517	17.7368	0	381235
Tb927.6.920	helicase, putative	107 kDa				8	7	8	6	5	6	1	2	1	3	1					553269	563110	819262	393242	546628	742781	27777.2	156637	100759	177650	87658.5					19.0776	19.1031	19.644	18.5851	19.0602	19.5026	14.7617	17.2571	16.6206	17.4387	16.4196		0	378979
Tb927.4.4210	ATP-dependent zinc metalloprotease AFG3-like, putative	96 kDa				9	8	2	7	2	3	7	3	3	5	1	1				835854	697344	178440	493837	124210	295103	511852	411272	314322	419051	103706	154167				19.6729	19.4115	17.4451	18.9137	16.9224	18.1709	18.9654	18.6497	18.2619	18.6768	16.6622	17.2341	0	378263
Tb927.1.1880	WD40 repeat-containing protein	157 kDa							1			2	3				1							749619			315549	207223				214685							19.5158			18.2675	17.6608				17.7119	0	371769
Tb927.9.1420	hypothetical protein, conserved	35 kDa				3	3	2	5	6	3	1	1		1	1					331344	550294	278297	729672	896853	632476	47357.8	86307		69617.8	86887.8					18.338	19.0698	18.0863	19.4769	19.7745	19.2707	15.5313	16.3972		16.0872	16.4069		0	370911
Tb927.9.4350	hypothetical protein, conserved	94 kDa				1	1	1	1	1	1	1		1	2						379224	342467	383799	345326	430553	485439	218641		396493	344698						18.5327	18.3856	18.55	18.3976	18.7158	18.8889	17.7382		18.5969	18.395			0	369627
Tb927.9.12680	hypothetical protein, conserved	32 kDa				7	4	4	6	3	3	5	1	1	4	3	5				651742	408308	458526	549551	373680	341003	351611	157827	104172	374304	220015	443345				19.3139	18.6393	18.8066	19.0679	18.5114	18.3794	18.4236	17.268	16.6686	18.5139	17.7473	18.7581	0	369507
Tb927.11.5500	Mitochondrial SSU ribosomal protein, putative	95 kDa				3	3	2	10	4	2	3	1	2	6	4	2				271992	203352	226044	1.17462e+06	616939	208288	236615	94540.2	202965	512824	464262	198444				18.0532	17.6336	17.7863	20.1638	19.2348	17.6682	17.8522	16.5287	17.6309	18.9681	18.8246	17.5984	0	367574
Tb927.11.6980	Phosphoenolpyruvate carboxykinase, related	68 kDa				4	2	1	2	2	3	1			2		1				536904	386735	51546.4	339793	438525	778444	283544			418989		54865.7				19.0343	18.561	15.6536	18.3743	18.7423	19.5702	18.1132			18.6766		15.7436	0	365483
Tb927.5.4120	LSU ribosomal protein, mitochondrial, putative	22 kDa				2	4	3	4	3	4		1	1			1				249279	621306	409193	477850	426616	632564		142979	189891			138196				17.9274	19.2449	18.6424	18.8662	18.7026	19.2709		17.1255	17.5348			17.0764	0	365319
Tb927.6.4030	superoxide dismutase, putative	30 kDa				3	4	4	4	4	4	3	3	2	1	1	1				448370	418660	513758	533447	518700	620303	201368	420949	342464	137317	92161.2	105954				18.7743	18.6754	18.9707	19.025	18.9845	19.2426	17.6195	18.6833	18.3856	17.0672	16.4919	16.6931	0	362788
Tb927.9.12750	hypothetical protein, conserved	39 kDa				2	2	3	3	2	2	2			2		2				300975	299504	547368	469515	458558	514558	124334			160291		359026				18.1993	18.1922	19.0622	18.8408	18.8067	18.973	16.9239			17.2903		18.4537	0	359348
Tb927.5.770	hypothetical protein, conserved	76 kDa				6	5	4	9	6	4	2	4	3	1	2	2				665660	449628	347270	727845	492084	495338	44525.9	328339	351249	19535.4	165375	164643				19.3444	18.7784	18.4057	19.4733	18.9085	18.9181	15.4424	18.3248	18.4221	14.2539	17.3354	17.329	0	354291
Tb927.9.3670	Endonuclease/Exonuclease/phosphatase family, putative	60 kDa				7	2	1	4	2			3	1	1	1	1				1.7904e+06	178405	113764	450798	191285			337351	220158	77501.5	93250.2	84766.2				20.7718	17.4448	16.7957	18.7821	17.5454			18.3639	17.7482	16.242	16.5088	16.3712	0	353768
Tb927.11.4850	hypothetical protein, conserved	50 kDa				4	2	1	4	3	1	3	2	5	3	3	2				470557	238051	65588.6	431011	363915	78113.2	229651	311891	933019	342487	486545	293443				18.844	17.8609	16.0012	18.7174	18.4732	16.2533	17.8091	18.2507	19.8315	18.3857	18.8922	18.1627	0	353689
Tb927.10.8030	Mitochondrial ATP synthase subunit 5	29 kDa				7	5	3	6	3	3	9	3	4	4	2	1				691922	510665	210608	526597	365217	175715	747382	186474	260318	389002	122139	43173.6				19.4003	18.962	17.6842	19.0063	18.4784	17.4229	19.5115	17.5086	17.9899	18.5694	16.8982	15.3979	0	352434
Tb927.8.6960	NADH-ubiquinone oxidoreductase complex I subunit, putative	43 kDa				2	2	3	2	3	2	2	1		2	1	1				306323	338765	611453	392427	488607	320741	254158	304646		321688	335233	202104				18.2247	18.3699	19.2219	18.5821	18.8983	18.2911	17.9554	18.2168		18.2953	18.3548	17.6247	0	352377
Tb927.1.1730	Polyadenylation mediator complex protein PAMC1, putative	75 kDa				5	3	3	4	3	3		1				1				608539	278887	291882	452079	284615	698362		102892				80596.7				19.215	18.0893	18.155	18.7862	18.1187	19.4136		16.6508				16.2985	0	349732
Tb927.9.2620	Domain of unknown function (DUF4460), putative	77 kDa				4	2	4	7	3	2	2	2	1	5	1					450894	286040	615213	594505	357857	333806	202093	318342	192694	451284	33562					18.7824	18.1259	19.2307	19.1813	18.449	18.3487	17.6247	18.2802	17.556	18.7837	15.0346		0	348754
Tb927.3.1180	hypothetical protein, conserved	93 kDa				5	3	3	6	4	3	2	5	3	2	2	2				581692	295357	448989	392383	625830	426688	99323.3	474774	346283	162237	165564	159556				19.1499	18.1721	18.7763	18.5819	19.2554	18.7028	16.5999	18.8569	18.4016	17.3077	17.337	17.2837	0	348223
Tb927.11.16460	hypothetical protein, conserved	82 kDa				5	5	5	4	5	5	1	2	1	1	1	2				557945	570814	703574	297977	642068	780014	20666.6	225451	50791.5	138166	30275	150409				19.0898	19.1227	19.4243	18.1848	19.2924	19.5731	14.3351	17.7825	15.6323	17.076	14.8859	17.1985	0	347346
Tb927.6.2490	succinate dehydrogenase subunit 7	28 kDa							3			2												430814			246810												18.7167			17.913						0	338812
Tb927.5.3640	Mitochondrial SSU ribosomal protein, putative	31 kDa				1	1	1	2	1	2	1	2	2	1		1				293120	220759	293120	367748	260241	426688	188458	455894	503431	211237		420570				18.1611	17.7521	18.1611	18.4884	17.9895	18.7028	17.5239	18.7983	18.9414	17.6885		18.682	0	331024
Tb927.10.660	2-oxoisovalerate dehydrogenase alpha subunit, putative	46 kDa				6	2	7	5	3	2	1	1	1	2	2	3				636540	124926	701303	432729	345260	126950	26461.6	185105	485078	294769	196601	403647				19.2799	16.9307	19.4197	18.7231	18.3973	16.9539	14.6917	17.498	18.8879	18.1692	17.5849	18.6227	0	329948
Tb927.5.2150	hypothetical protein, conserved	60 kDa				5	3	1	5	3	1	7	5	3	4	2	2				339578	270102	68871.5	343797	350673	61619.5	362495	712424	426004	365435	262864	232061				18.3734	18.0431	16.0716	18.3912	18.4198	15.9111	18.4676	19.4424	18.7005	18.4793	18.004	17.8242	0	316327
Tb927.11.7690.1-p1	hypothetical protein	105 kDa				7	4	3	7	4	2	5	2	2			1				760025	427629	284699	570954	296742	150428	274703	169898	153889			73818.1				19.5357	18.706	18.1191	19.123	18.1789	17.1987	18.0675	17.3743	17.2315			16.1717	0	316279
Tb927.10.5320	RNA editing endoribonuclease	67 kDa				2	1	1				4	3	1	2	1	1				436174	74838.8	424412				536671	740367	110590	364639	75949.3	77310.5				18.7345	16.1915	18.6951				19.0337	19.4979	16.7549	18.4761	16.2128	16.2384	0	315661
Tb927.9.9630	TPR repeat/Tetratricopeptide repeat, putative	39 kDa										3															315339															18.2665						0	315339
Tb927.6.1440	LSU ribosomal protein, mitochondrial, putative	30 kDa				4	3	3	4	3	2	2	2	2	2	2	1				677124	286842	365300	666147	305304	296522	145365	274246	219246	176297	224110	141975				19.3691	18.1299	18.4787	19.3455	18.2199	18.1778	17.1493	18.0651	17.7422	17.4277	17.7739	17.1153	0	314873
Tb927.7.3460	LSU ribosomal protein, mitochondrial, putative	50 kDa				4	2	2	4	3	1				2						503761	291404	186296	446787	355528	252932				125591						18.9424	18.1527	17.5072	18.7692	18.4396	17.9484				16.9384			0	308900
Tb927.11.15100	Tb5.20	118 kDa										2															305773															18.2221						0	305773
Tb927.11.5240	Methyltransferase TRM13, putative	57 kDa				1			3			1	1								82583.7			709281			375058	45585.6								16.3336			19.436			18.5168	15.4763					0	303127
Tb927.8.3830	mitochondrial	82 kDa				6	4	2	5	3	3	1		1							686409	389605	190993	470949	328858	294864	16094.8		34967.2							19.3887	18.5717	17.5432	18.8452	18.3271	18.1697	13.9744		15.0938				0	301592
Tb927.4.2600	SUMO-interacting motif-containing protein	181 kDa										2				1											98262.5				502755											16.5844				18.9395		0	300509
Tb927.3.2770.2	Mitochondrial processome subunit 3	126 kDa				6	1	2	7	2	5										400369	28243.5	123677	662012	143970	432403										18.611	14.7857	16.9162	19.3365	17.1354	18.722							0	298446
Tb927.6.2630	Hsp33 protein, putative	49 kDa				4	3	4	5	4	2	2	2	2	2	2	1				451824	274809	485542	514250	377715	209381	238647	257976	242969	202712	180245	102947				18.7854	18.0681	18.8892	18.9721	18.5269	17.6758	17.8645	17.9769	17.8904	17.6291	17.4596	16.6516	0	294918
Tb927.1.1000	developmentally regulated phosphoprotein	47 kDa				5	5	2	5	4	2	1	2	4	2	3	1				436010	430935	193815	464907	370804	310491	23421.8	226705	419786	147805	328405	151640				18.734	18.7171	17.5643	18.8266	18.5003	18.2442	14.5156	17.7905	18.6793	17.1733	18.3251	17.2103	0	292061
Tb927.10.10120	hypothetical protein, conserved	63 kDa				5	4	3	2	4	2	2	4	2							509299	373309	345012	119472	360733	226904	103171	422690	156170							18.9582	18.51	18.3963	16.8663	18.4606	17.7917	16.6547	18.6892	17.2528				0	290751
Tb927.10.13430	citrate synthase, putative	54 kDa				2	2	1	3	2											277099	324480	229864	256029	362450											18.08	18.3078	17.8104	17.966	18.4674								0	289984
Tb927.7.5110	hypothetical protein, conserved	62 kDa				3	3	3	4	3	3	3	3	2	2	2	1				244025	382066	348351	388525	426288	318945	199180	371617	228005	214774	239775	102892				17.8967	18.5435	18.4102	18.5677	18.7015	18.283	17.6037	18.5035	17.7987	17.7125	17.8713	16.6508	0	288704
Tb927.10.600	Mitochondrial ribosomal protein L29	63 kDa				1	2		3	2		1									161305	357758		406936	391581		115835									17.2994	18.4486		18.6344	18.579		16.8217						0	286683
Tb927.2.5020	acyl-CoA oxidase, putative	82 kDa				2	3	3	3	3	1	4	3	2	1		2				98791.8	292738	328147	385336	466682	42711.5	258096	376622	371088	195478		287007				16.5921	18.1593	18.324	18.5558	18.8321	15.3824	17.9776	18.5228	18.5014	17.5767		18.1307	0	282063
Tb927.11.7580	hypothetical protein, conserved	70 kDa				4	1	1	1	1	1										410972	268130	278753	188406	231362	308431										18.6487	18.0326	18.0886	17.5235	17.8198	18.2346							0	281009
Tb927.5.3230	hypothetical protein, conserved	241 kDa					1			1	2		1	1	1	1	1					174481			249372	398763		250027	468563	143763	313033	241845					17.4127			17.9279	18.6052		17.9317	18.8379	17.1333	18.256	17.8837	0	279981
Tb927.10.4220	hypothetical protein, conserved	34 kDa				5	4	2	7	3	1	1	2	1	1						580357	341626	219473	886555	237606	94932.3	45376.9	214059	120495	58206.6						19.1466	18.3821	17.7437	19.7579	17.8582	16.5346	15.4697	17.7077	16.8786	15.8289			0	279869
Tb927.11.7070	ATP-dependent DEAD/H RNA helicase, putative	61 kDa				7	4	5	7	4	4	5	3	3	1	1	2				641139	310697	364952	575286	305599	369293	146959	180637	220028	36906	71684.3	98489.6				19.2903	18.2452	18.4774	19.1339	18.2213	18.4944	17.1651	17.4627	17.7473	15.1716	16.1294	16.5877	0	276806
Tb927.2.2470	Kinetoplastid RNA editing protein 1	81 kDa				5	3	3	2	1	1	2	6	2	3						666634	296856	333072	165219	52286.6	54792.2	93749.4	689320	144778	259069						19.3465	18.1794	18.3455	17.334	15.6742	15.7417	16.5165	19.3948	17.1435	17.983			0	275577
Tb927.2.3800	guide RNA associated protein 1	55 kDa				4	5	4	4	3	5		1		1						301001	497356	269540	290420	172980	569227		27553.8		57420.4						18.1994	18.9239	18.0401	18.1478	17.4003	19.1186		14.75		15.8093			0	273187
Tb927.11.6000	mitochondrial ribosomal protein L4	53 kDa				3	1		3		1				1						486293	182175		381937		196316				116084						18.8915	17.475		18.543		17.5828				16.8248			0	272561
Tb927.9.13010	50S ribosome-binding GTPase, putative	71 kDa				2	2	2	2	2	3										176576	451745	235786	161128	245523	360097										17.4299	18.7852	17.8471	17.2979	17.9055	18.458							0	271809
Tb927.10.3930	40S ribosomal protein S3A, putative	29 kDa				3	1	3	2	2	1	3			1						426579	178918	394838	210937	377847	212873	260289			95338.1						18.7025	17.4489	18.5909	17.6865	18.5274	17.6996	17.9898			16.5408			0	269702
Tb927.8.4650	hypothetical protein, conserved	19 kDa				4	4	3	1	1					1						547980	487159	286201	132736	137660					21500.4						19.0638	18.894	18.1267	17.0182	17.0708					14.3921			0	268873
Tb927.11.13280	Guide RNA binding protein 25	25 kDa				4			2			1									537644			185741			50219.6									19.0363			17.5029			15.616						0	257868
Tb927.11.1630	LSU ribosomal protein, mitochondrial, putative	93 kDa				3	2	4	4	2	1	2	2	1	2	1	2				407200	243415	535320	466632	223511	73170.1	102458	219665	172998	165049	132150	332179				18.6354	17.8931	19.03	18.8319	17.77	16.159	16.6447	17.745	17.4004	17.3325	17.0118	18.3416	0	256146
Tb927.10.830	adenylate kinase, putative	30 kDa				1						4									131496						374938									17.0047						18.5163						0	253217
Tb927.8.3300	LSU ribosomal protein, mitochondrial, putative	78 kDa				2	4	3	1	3	3	1	2	2	1	1	1				343497	390195	432400	138443	357890	447766	79568.9	243960	225033	113608	138830	124675				18.3899	18.5738	18.722	17.0789	18.4492	18.7724	16.2799	17.8963	17.7798	16.7937	17.083	16.9278	0	252989
Tb927.8.5690	KREPB8	42 kDa				7	6	4	2	1	1	1	1	1		1	1				968797	626013	395175	136543	82890.3	151847	75889	110121	98710.1		45069.1	60908.9				19.8858	19.2558	18.5921	17.059	16.3389	17.2123	16.2116	16.7487	16.5909		15.4599	15.8944	0	250178
Tb927.7.5440	hypothetical protein, conserved	217 kDa				6	3	3	6	1	3	1	1	1	2						578823	171794	254633	333801	92764.5	627124	51089.3	93271.7	92307.4	129163						19.1428	17.3903	17.9581	18.3486	16.5013	19.2584	15.6408	16.5092	16.4942	16.9788			0	242477
Tb927.8.6110	3-hydroxy-3-methylglutaryl-CoA synthase, putative	55 kDa				1	5	3	4	2	3	2	2	1	2	3	2				76806.1	554112	321468	370995	159541	380623	113744	229406	70437.5	143427	281127	180485				16.229	19.0798	18.2943	18.501	17.2836	18.538	16.7954	17.8076	16.1041	17.13	18.1009	17.4615	0	240181
Tb927.8.2760	50S ribosome-binding GTPase, putative	52 kDa				3	1	2	2	1	1	2	1		1	2					395520	216265	395703	315172	216753	134512	166378	171191		91500.2	287012					18.5934	17.7224	18.5941	18.2658	17.7257	17.0374	17.3441	17.3853		16.4815	18.1308		0	239001
Tb927.10.14600	40S ribosomal protein S2, putative	29 kDa				2	2		2		1	3			2						284231	209383		241695		179961	313889			203225						18.1167	17.6758		17.8828		17.4573	18.2599			17.6327			0	238731
Tb927.7.3990	mitochondrial DNA polymerase I protein C	182 kDa				4	3	2	2	3	4	1	1				1				418793	281719	191089	264096	315681	477450	65124.7	75042.8				40044				18.6759	18.1039	17.5439	18.0107	18.2681	18.865	15.9909	16.1954				15.2893	0	236560
Tb927.3.1690	Mitochondrial ATP synthase subunit, putative	17 kDa										2															233618															17.8338						0	233618
Tb927.8.1880	LSU ribosomal protein, mitochondrial, putative	22 kDa				2	2	3	3	2	3	2	2	1	1	1	1				237385	244933	411055	267561	306387	567719	145928	262636	89121.7	75384.4	86283.6	88546.9				17.8569	17.902	18.649	18.0295	18.225	19.1148	17.1549	18.0027	16.4435	16.202	16.3968	16.4342	0	231912
Tb06.3A7.270	hypothetical protein, conserved	124 kDa				3	3	4	4	3	4		1								195706	204734	324495	247563	214599	364142		58245								17.5783	17.6434	18.3078	17.9174	17.7113	18.4741		15.8299					0	229926
Tb927.10.4130	NADH-ubiquinone oxidoreductase B13 subunit	31 kDa				2	2	2	1	2	1	2	2	1	2	2	1				235111	363141	372712	91290.9	258710	185111	145922	334407	107129	230568	331400	96745.6				17.843	18.4702	18.5077	16.4782	17.981	17.498	17.1549	18.3512	16.709	17.8148	18.3382	16.5619	0	229354
Tb927.8.3560	DNA repair and recombination helicase protein PIF5	102 kDa				4	3	2	1	1	3	1	1	1							501625	280666	264975	122726	152401	285530	93905.2	184349	155636							18.9363	18.0985	18.0155	16.9051	17.2175	18.1233	16.5189	17.4921	17.2478				0	226868
Tb927.7.3270	hypothetical protein, conserved	90 kDa				1			6	2	2	4	1	3	2	1	1				47933.4			345872	197343	179220	181194	141251	796128	147778	103076	118207				15.5488			18.3999	17.5904	17.4514	17.4672	17.1079	19.6026	17.1731	16.6534	16.851	0	225800
Tb927.1.4490	acetyltransferase, putative	20 kDa						1			2	2	1			1							31901.8			203678	326613	281452			284352							14.9614			17.6359	18.3172	18.1025			18.1173		0	225599
Tb927.10.8490	glucose transporter, putative	57 kDa				1						4									133322						316927									17.0246						18.2738						0	225124
Tb927.11.5180	hypothetical protein, conserved	28 kDa				1				1		5	1		5	2					60008.9				81831.8		448112	107100		448932	201177					15.8729				16.3204		18.7735	16.7086		18.7761	17.6181		0	224527
Tb927.11.7790	Mitochondrial ribosomal protein S16	22 kDa				1			2								1				198893			268478								201824				17.6016			18.0345								17.6227	0	223065
Tb927.9.4360	RNA-editing ligase 1, mitochondrial	52 kDa				3	3	3		1		1	1	1	1						319545	493277	401000		161859		59004.8	126296	123309	86319.9						18.2857	18.912	18.6132		17.3044		15.8486	16.9465	16.9119	16.3974			0	221326
Tb927.11.8870	DEAD-box ATP-dependent RNA helicase, mitochondrial	61 kDa				3	3	1	4	3	2	2		1	1	2					477258	266487	49399.8	387841	386059	290141	67120.6		63431.3	51024.2	151658					18.8644	18.0237	15.5922	18.5651	18.5585	18.1464	16.0345		15.9529	15.6389	17.2105		0	219042
Tb927.11.7218	mitochondrial edited mRNA stability factor 1 subunit	104 kDa				3	2	3	4	2	5	2	3	2	2	1	1				217859	134862	257696	294227	188519	523200	141805	318381	219832	147309	85612.4	84107.4				17.733	17.0411	17.9753	18.1666	17.5244	18.997	17.1136	18.2804	17.746	17.1685	16.3855	16.36	0	217784
Tb927.11.6920	hypothetical protein, conserved	186 kDa				1						2			1						280932						60354			307300						18.0999						15.8812			18.2293			0	216195
Tb927.10.240	peroxin 14, putative	40 kDa										4															214475															17.7105						0	214475
Tb927.7.1030	heat shock 70 kDa protein, putative	97 kDa				2	2	4	3	2	3	1	2	3	2		2				174587	190497	425325	249521	172674	299662	40425.2	167952	296685	125467		204621				17.4136	17.5394	18.6982	17.9288	17.3977	18.193	15.303	17.3577	18.1786	16.937		17.6426	0	213401
Tb927.9.11300	Mitochondrial ribosomal protein S17	36 kDa				3	2	2	4	2	2	1			2	1					390129	137346	182284	407009	220285	233085	133510			131586	84773.6					18.5736	17.0675	17.4758	18.6347	17.749	17.8305	17.0266			17.0057	16.3713		0	213334
Tb927.3.4430	hypothetical protein, conserved	69 kDa				4	1	1	2	1	1										303274	170615	241263	191507	165654	207270										18.2103	17.3804	17.8803	17.547	17.3378	17.6612							0	213264
Tb927.7.640	hypothetical protein, conserved	37 kDa										2															212312															17.6958						0	212312
Tb927.10.8070	ATPase, putative	56 kDa				6	2	3	6		1	3	2		2	2					340569	244285	221455	398018		153832	120864	143990		100883	175418					18.3776	17.8982	17.7567	18.6025		17.231	16.883	17.1356		16.6223	17.4204		0	211035
Tb927.9.15270	NADH dehydrogenase (ubiquinone) 1 alpha subcomplex subunit, putative	63 kDa				5	4	4	5	2	4	1	1		1	1					318752	340805	354814	384456	118185	338504	21835.3	48836.8		93631.4	44997.9					18.2821	18.3786	18.4367	18.5525	16.8507	18.3688	14.4144	15.5757		16.5147	15.4576		0	206482
Tb927.11.1700	hypothetical protein, conserved	62 kDa					3			2	1											318999			216162	81483.6											18.2832			17.7218	16.3142							0	205548
Tb927.7.3340	Putative S-adenosyl-L-methionine-dependent methyltransferase, putative	59 kDa				6	3	3	3	2	2	1	2	1	1	1	1				626850	414939	299786	184788	215944	228638	49804.3	199121	78470.9	52082.7	54960.4	52627.1				19.2578	18.6625	18.1936	17.4955	17.7203	17.8027	15.604	17.6033	16.2599	15.6685	15.7461	15.6835	0	204834
Tb927.6.1410	NADH dehydrogenase (ubiquinone) 1 alpha subcomplex subunit, putative	27 kDa				2	2	1	3	2	1	3	2	1	3	1	1				210787	173766	155653	352584	290881	185890	212875	244690	94220.9	264817	141794	116803				17.6854	17.4068	17.248	18.4276	18.1501	17.5041	17.6997	17.9006	16.5238	18.0146	17.1134	16.8337	0	203730
Tb927.10.10830	RGG-containing protein 2	32 kDa				1	2	1	1	2			1	2		1					175362	200124	180734	123993	252062			192503	338762		152318					17.42	17.6105	17.4635	16.9199	17.9434			17.5545	18.3699		17.2167		0	201982
Tb927.8.3380	succinate dehydrogenase iron-sulfur subunit	27 kDa				1	1		2	2		2	1		1	1					145363	147572		201633	378874		240355	207991		126325	166538					17.1493	17.1711		17.6214	18.5314		17.8748	17.6662		16.9468	17.3455		0	201831
Tb927.10.15010	lipoic acid synthetase, mitochondrial precursor, putative	45 kDa				2	2	1	3	3	2	2	1	1	1	2	1				234267	220286	120950	346862	412685	395999	73743.3	116596	104331	91836.2	195784	99402.2				17.8378	17.749	16.8841	18.404	18.6547	18.5951	16.1702	16.8312	16.6708	16.4868	17.5789	16.601	0	201062
Tb927.7.4550	Mitochondrial ribosomal protein L7/L12	19 kDa				2	2	2	1	1	1	1	1	1	1	1					381145	345115	442899	119683	130246	172662	70776.6	141123	138378	95064	129689					18.54	18.3967	18.7566	16.8689	16.9909	17.3976	16.111	17.1066	17.0783	16.5366	16.9847		0	196980
Tb927.7.1140	trypanothione/tryparedoxin dependent peroxidase 3	20 kDa										2															195506															17.5769						0	195506
Tb927.10.8780	AAA domain containing protein, putative	245 kDa				1						6									27747.8						362591									14.7601						18.468						0	195170
Tb927.10.2220	PIWI-like protein	123 kDa				5	2	1	5	3	2	1	1	1			1				479834	140546	52981.8	372123	250903	245596	36872.9	74285	165581			121943				18.8722	17.1007	15.6932	18.5054	17.9368	17.9059	15.1703	16.1808	17.3372			16.8959	0	194067
Tb927.11.10880	hypothetical protein, conserved	48 kDa				1	2		2			1			1		1				255765	338417		151198			59761.2			180984		175463				17.9645	18.3684		17.2061			15.8669			17.4655		17.4208	0	193598
Tb927.7.5820	Monooxygenase, putative	55 kDa				3	3	4	3	3	3	3	2	3	2	2	4				182993	390814	224530	174457	179432	208313	117909	150915	214814	119657	99725.8	235376				17.4814	18.5761	17.7766	17.4125	17.4531	17.6684	16.8473	17.2034	17.7127	16.8686	16.6057	17.8446	0	191578
Tb927.9.10630	hypothetical protein, conserved	29 kDa				4	3	5	3	3	4	1	1	2	1	1	2				247350	217840	373865	174872	232565	313568	17749.6	105829	236595	84474.3	67360.7	213465				17.9162	17.7329	18.5122	17.416	17.8273	18.2584	14.1156	16.6914	17.8521	16.3662	16.0396	17.7036	0	190461
Tb927.3.5010	hypothetical protein, conserved	23 kDa										3															189662															17.5331						0	189662
Tb927.10.7610	NADH-ubiquinone oxidoreductase complex I subunit, putative	165 kDa				3	1		2				2		2	1	2				344255	79877.4		126817				228933		176810	128139	240852				18.3931	16.2855		16.9524				17.8046		17.4318	16.9674	17.8778	0	189383
Tb927.11.5220	chaperone protein DnaJ, putative	85 kDa									1	3														184709	194020														17.4949	17.5659						0	189364
Tb927.11.1710	guide RNA-binding protein of 21 kDa	23 kDa				1	1		3	1	1	2	1	1	2		1				146284	161278		340892	175047	243687	176926	150774	160719	240932		75847.2				17.1584	17.2992		18.379	17.4174	17.8947	17.4328	17.202	17.2942	17.8783		16.2108	0	187239
Tb927.11.16700	hypothetical protein, conserved	105 kDa				5	2	3	5	2	2	1	1	1	1						388303	168160	251594	315332	142001	203075	57353.6	122571	130361	65137.8						18.5668	17.3595	17.9407	18.2665	17.1156	17.6317	15.8076	16.9033	16.9922	15.9912			0	184389
Tb927.11.13230	VAMP-associated protein, putative	24 kDa				1						4									43173						325000									15.3979						18.3101						0	184087
Tb927.11.1620	hypothetical protein, conserved	22 kDa										3															183897															17.4885						0	183897
Tb927.11.15070	Basal body protein	119 kDa				2	2	3	2	2	2	1	1	1							236041	255671	374910	174523	176129	226728	47785.1	56952.2	98162.6							17.8487	17.9639	18.5162	17.4131	17.4263	17.7906	15.5443	15.7975	16.5829				0	182989
Tb927.4.1980	hypothetical protein, conserved	93 kDa				4	2	4	1		1	3	3	1	1						332567	170122	371270	46975.5		86684.2	164694	275206	115002	81747.1						18.3433	17.3762	18.5021	15.5197		16.4035	17.3294	18.0702	16.8113	16.3189			0	182696
Tb927.7.3280	translation initiation factor IF-2, putative	87 kDa				2	2	2		1											122297	246846	234981		125402											16.9	17.9133	17.8422		16.9362								0	182382
Tb927.10.12540	NADH-ubiquinone oxidoreductase complex I subunit, putative	34 kDa				1	2	1	2	2	2										110790	190990	74113.6	213900	218131	266034										16.7575	17.5431	16.1775	17.7066	17.7348	18.0213							0	178993
Tb927.6.2010	acyl-CoA synthetase, putative	59 kDa				4	3	2	3	4	3	2	1	1		1	1				351163	231652	132265	365477	383708	296648	56964.7	39705.1	40902		27411.1	32834.6				18.4218	17.8216	17.0131	18.4794	18.5497	18.1784	15.7978	15.2771	15.3199		14.7425	15.003	0	178066
Tb927.6.1680	mitochondrial RNA binding protein 1	58 kDa				4	3	3	3	2	2	2	2	1	1	1	1				465028	239037	292255	288425	133057	164975	112101	182634	79973.8	44992.2	49379.1	49296.7				18.827	17.8669	18.1569	18.1378	17.0217	17.3319	16.7745	17.4786	16.2873	15.4574	15.5916	15.5892	0	175096
Tb927.7.7080	mitochondrial glycoprotein-like protein	41 kDa				3	2		1	2		3		1	2						275850	182329		69719.6	237759		162818		78951.9	218046						18.0735	17.4762		16.0893	17.8591		17.3129		16.2687	17.7343			0	175068
Tb927.3.3660	NADH-ubiquinone oxidoreductase complex I subunit, putative	30 kDa				1	1	2	2	1	1	1			1						115346	88886.6	294201	312471	144462	254792	78556			105357						16.8156	16.4397	18.1664	18.2534	17.1403	17.959	16.2615			16.6849			0	174259
Tb927.9.12100	Tetrapyrrole (Corrin/Porphyrin) Methylases, putative	47 kDa				1		2			1					1					180134		210128			167022					132108					17.4587		17.6809			17.3497					17.0114		0	172348
Tb927.9.7170	Mitochondrial ribosomal protein L47	54 kDa				1	1	3	2	2	1				1						46865.4	253835	311138	148905	306627	34845.3				99158.4						15.5163	17.9535	18.2472	17.184	18.2261	15.0887				16.5975			0	171625
Tb927.11.540.1-p1	ABC transporter, mitochondrial, putative	73 kDa										2		1													100732		236191													16.6202		17.8496				0	168461
Tb927.7.6410	hypothetical protein, conserved	159 kDa				1	1		1	2	1										109532	87313		91727.7	297551	254339										16.741	16.4139		16.4851	18.1828	17.9564							0	168093
Tb927.11.6750	DNA ligase, putative	63 kDa				1	1	2	2	1	2	1		1							275144	41068.6	103408	346556	46590.6	443759	18054.6		59029.5							18.0698	15.3258	16.658	18.4027	15.5078	18.7594	14.1402		15.8492				0	166701
Tb927.10.6850	Mitochondrial ribosomal protein S18, putative	37 kDa				2		1	4	3	2		1		1	1					109412		180062	188864	384473	107029		172522		127386	57503.9					16.7394		17.4581	17.527	18.5525	16.7077		17.3964		16.9589	15.8114		0	165906
Tb927.8.4640	Component of motile flagella 19	47 kDa				1		1				3									41172.1		221251				226978									15.3294		17.7553				17.7922						0	163134
Tb927.11.8010	DNA repair protein, putative	87 kDa				4	2	2	4	2	3	1	1		1						380706	110786	128325	337798	126135	198640	47170.2	84154		53960.1						18.5383	16.7574	16.9695	18.3658	16.9446	17.5998	15.5256	16.3608		15.7196			0	163075
Tb927.11.1670	cysteine desulfurase	48 kDa				2	3	2	4	2	3	1		1	1						105880	222258	162560	273691	154653	318166	83111.1		91282.8	56048						16.6921	17.7619	17.3106	18.0622	17.2387	18.2794	16.3428		16.4781	15.7744			0	163072
Tb927.4.1280	Tetratricopeptide repeat, putative	44 kDa				2	1	1	2	1	1										170134	135404	192422	146269	152258	176707										17.3763	17.0469	17.5539	17.1583	17.2162	17.431							0	162199
Tb927.10.13200	kinetoplast ribosomal PPR-repeat containing protein 4	102 kDa				3	2	1	3	2			1			1					235920	159500	122860	224747	181892			111571			91776.9					17.8479	17.2832	16.9067	17.778	17.4727			16.7676			16.4859		0	161181
Tb927.3.1710	mitochondrial ribosomal protein l24	44 kDa				4	2	2	5	2	2	1	1	1	1						274722	128444	226993	379753	142811	156759	73126	61420.8	114869	46492.9						18.0676	16.9708	17.7923	18.5347	17.1238	17.2582	16.1581	15.9065	16.8096	15.5048			0	160539
Tb927.5.2550	hypothetical protein, conserved	37 kDa				1	1	1	2	2	2										45623.4	29099.8	52945.8	257041	292116	280305										15.4775	14.8288	15.6923	17.9716	18.1562	18.0966							0	159522
Tb927.10.1310	Domain of unknown function (DUF4042), putative	103 kDa				1		2		1				1							56898.7		469818		60878.2				49922							15.7961		18.8417		15.8937				15.6074				0	159379
Tb11.v5.0201.1-p1	tRNA pseudouridine synthase A, putative	69 kDa				1	2	1	1	1	1		1		1	1	1				155052	217396	163076	150375	166878	195048		141161		106198	136485	142234				17.2424	17.73	17.3152	17.1982	17.3484	17.5735		17.107		16.6964	17.0584	17.1179	0	157390
Tb927.7.5480	dihydrofolate reductase-thymidylate synthase	59 kDa				2	1	1	1	1		2	1		2	1	1				99842.6	143909	160806	144973	126999		141074	221931		182187	182999	156662				16.6074	17.1348	17.295	17.1454	16.9545		17.1061	17.7598		17.4751	17.4815	17.2573	0	156138
Tb927.11.3490	hypothetical protein, conserved	88 kDa										3															154984															17.2418						0	154984
Tb927.2.4460	Kinetoplast ribosomal PPR-repeat containing protein 21	68 kDa				1	3	3	4	2	4	1	1	1	2	2	1				68622.8	198161	253948	290486	170771	403988	26917.7	54387	69205.8	192710	69087.4	45929.5				16.0664	17.5963	17.9542	18.1481	17.3817	18.624	14.7163	15.731	16.0786	17.5561	16.0762	15.4872	0	153685
Tb927.10.9350	hypothetical protein, conserved	94 kDa				2	2	2	1	2	2			1			1				170461	174394	198993	96350.5	167731	215988			100594			89293.1				17.3791	17.412	17.6024	16.556	17.3558	17.7206			16.6182			16.4463	0	151726
Tb927.8.6880	translation initiation factor IF-2, putative	97 kDa				3	2	2	3	1	1	1	1	1							374522	174355	192266	255746	83310.2	80487.4	51059.3	64017.9	85327.2							18.5147	17.4117	17.5528	17.9644	16.3462	16.2965	15.6399	15.9662	16.3807				0	151232
Tb927.7.1570	hypothetical protein, conserved	156 kDa				5	3	3	3	1	2	1	1	1							383763	226027	220338	222454	51306.8	100939	31898.3	47391.7	57925.4							18.5499	17.7861	17.7494	17.7632	15.6469	16.6231	14.9612	15.5324	15.8219				0	149116
Tb927.11.11920	molybdenum cofactor biosynthesis protein, putative	85 kDa				2	3	2	1	1	2		1								133985	256763	150536	116108	65362.6	269301		51230.5								17.0317	17.9701	17.1998	16.8251	15.9962	18.0389		15.6447					0	149041
Tb927.11.4680	SURF1 family, putative	40 kDa				2	2	1	1	1	1	3	2			1					265101	257585	71273.9	41477.7	47540.8	59731.5	271665	279391			45933					18.0162	17.9747	16.1211	15.3401	15.5369	15.8662	18.0515	18.0919			15.4873		0	148855
Tb927.9.6270	hypothetical protein, conserved	57 kDa				2		1	2	1											266471		58923	220452	43677.5											18.0236		15.8466	17.7501	15.4146								0	147381
Tb927.8.7730	Sphingosine N-acyltransferase, putative	45 kDa				1						3									101031						192222									16.6245						17.5524						0	146626
Tb927.7.2490	kinetoplast ribosomal PPR-repeat containing protein 15	80 kDa				1	2	3	5	3	3		1		3	1	1				48421.8	121853	196026	270313	311526	212835		56359.5		123972	57984.5	49913.3				15.5634	16.8948	17.5807	18.0443	18.249	17.6994		15.7824		16.9197	15.8234	15.6072	0	144920
Tb927.10.10400	Mitochondrial ribosomal protein S11	38 kDa				1	1	2	3		1	1									154897	173766	255269	124386		63920.9	95457.5									17.241	17.4068	17.9617	16.9245		15.964	16.5426						0	144616
Tb927.6.3650	ADP-ribosylation factor-like protein 3C, putative	20 kDa				1	1		1	1		2									207101	81225.7		169696	80795.1		182231									17.66	16.3097		17.3726	16.302		17.4754						0	144210
Tb927.11.4650.2	Mitochondrial ribosomal protein L52	168 kDa				2	1	1	2	2	1	1	1	2	1	2	2				241484	58336.9	71224.6	189556	186529	74379.9	90872.6	73372.4	238472	113546	161679	202504				17.8816	15.8321	16.1201	17.5323	17.509	16.1826	16.4716	16.163	17.8635	16.7929	17.3028	17.6276	0	141830
Tb927.10.12150	hypothetical protein, conserved	50 kDa				3	1	2		1	1		1								349794	74828.1	167593		80037.3	98239.8		79414.1								18.4161	16.1913	17.3546		16.2884	16.584		16.2771					0	141651
Tb927.11.7870	hypothetical protein, conserved	66 kDa				2			2			1			1						187679			174537			85904			103049						17.5179			17.4132			16.3905			16.653			0	137792
Tb927.11.10720	hypothetical protein, conserved	101 kDa				1		2	2	1	1										112926		118211	126359	228114	100025										16.785		16.851	16.9472	17.7994	16.61							0	137127
Tb927.7.4170	Fatty acid elongase	30 kDa				1	1	1				3									99851.2	87642.6	100736				256322									16.6075	16.4194	16.6202				17.9676						0	136138
Tb927.11.14250	T-complex protein 1, epsilon subunit, putative	59 kDa										2															135757															17.0507						0	135757
Tb927.5.1530	Flavin-binding monooxygenase-like, putative	60 kDa				2	1	1	2		1			1	1						116018	73522.3	127881	162496		142288			219050	108700						16.824	16.1659	16.9645	17.3101		17.1185			17.7409	16.73			0	135708
Tb927.8.7680	amino acid transporter, putative	52 kDa				1						2									135044						136231									17.0431						17.0557						0	135638
Tb927.11.3390	Concanavalin A-like lectin/glucanases superfamily/SPRY domain/HECT-domain (ubiquitin-transferase), putative	487 kDa												1	3														135836	134779														17.0515	17.0402			0	135307
Tb927.10.2200	hypothetical protein, conserved	38 kDa				2															134769															17.0401												0	134769
Tb927.9.4630	hypothetical protein, conserved	147 kDa				2	1	2	3	1	1										108507	61191.1	220434	280607	63497.1	67958.2										16.7274	15.9011	17.75	18.0982	15.9544	16.0524							0	133699
Tb927.7.2640	Cytoskeleton associated protein 51	51 kDa				2						4									77118.8						189603									16.2348						17.5326						0	133361
Tb927.8.3110	Mitochondrial ribosomal protein S9	50 kDa				2	2	1	2	2	1	1	1	1	1	1	1				203182	172123	93969.6	195919	202111	112459	67588	114561	134676	91898.1	96690.1	110798				17.6324	17.3931	16.5199	17.5799	17.6248	16.779	16.0445	16.8058	17.0391	16.4878	16.5611	16.7576	0	132998
Tb927.10.11870	Guide RNA binding complex protein 5	35 kDa				1	1	1	1	1	1	2	2	1	1	1	1				62238.8	67630.3	80406.7	61602.4	75482.9	83749.7	281122	470986	131978	89457.4	93637.7	85390.4				15.9256	16.0454	16.295	15.9107	16.2039	16.3538	18.1008	18.8453	17.0099	16.4489	16.5148	16.3818	0	131973
Tb927.11.1010	chaperone protein DnaJ, putative	42 kDa				1	1	1		1		3	1	1	1						130557	105344	111779		117299		267110	117512	109413	90633.6						16.9943	16.6848	16.7703		16.8398		18.0271	16.8425	16.7394	16.4678			0	131206
Tb927.3.5090	tryparedoxin 2, putative	22 kDa				1						2									89472.5						171634									16.4492						17.389						0	130553
Tb927.7.1080	hypothetical protein, conserved	41 kDa				4	2	1	2	1	2	2				1					363351	137037	93951.6	99095	97735.6	116766	71208.1				62428.6					18.471	17.0642	16.5196	16.5965	16.5766	16.8333	16.1198				15.9299		0	130197
Tb927.1.3030	KREL2	48 kDa				3	2	2	1	2	1						1				189746	127468	170680	58410.9	156359	99617.8						106850				17.5337	16.9598	17.3809	15.834	17.2545	16.6041						16.7052	0	129876
Tb927.10.11260	SSU ribosomal protein, mitochondrial, putative	22 kDa				1	1	2	2	1					1						88430.3	68825.9	199749	246740	111537					61758						16.4323	16.0707	17.6078	17.9126	16.7672					15.9144			0	129507
Tb927.9.13650	ADP-ribosylation factor, putative	21 kDa				1						2									136508						122266									17.0586						16.8997						0	129387
Tb927.11.7214	hypothetical protein, conserved	64 kDa				4	3	2	5	2	1	3	2		1	2	1				190685	160080	166800	247162	108488	102306	78819.7	132675		60416.5	96552.9	70724.2				17.5408	17.2884	17.3478	17.9151	16.7272	16.6425	16.2663	17.0175		15.8827	16.559	16.1099	0	128610
Tb927.3.3890	hypothetical protein, conserved	37 kDa				2									1						130169									121107						16.99									16.8859			0	125638
Tb927.5.530	hypothetical protein, conserved	71 kDa				2	1	2	1		2	1	1								215550	51474.4	218116	42314.9		238411	55095.9	56730.8								17.7177	15.6516	17.7347	15.3689		17.8631	15.7497	15.7919					0	125385
Tb927.3.1330	hypothetical protein, conserved	156 kDa				2	1	2	2	2	2	1		1			1				126336	86196.7	163101	161484	180864	181066	17885		124535			85208.9				16.9469	16.3954	17.3154	17.301	17.4646	17.4662	14.1265		16.9262			16.3787	0	125186
Tb927.11.5050	fumarate hydratase, class I	61 kDa				1		1	2	2	1	2									30775.3		37059.8	88568.2	106750	85946.8	395357									14.9095		15.1776	16.4345	16.7039	16.3912	18.5928						0	124076
Tb927.7.6990	hypothetical protein, conserved	33 kDa				3	4		1	1		3	1	1	2		2				231510	233827		50826.6	27331.9		173270	90216.2	49931.2	117941		137645				17.8207	17.8351		15.6333	14.7384		17.4027	16.4611	15.6077	16.8477		17.0706	0	123611
Tb927.5.4290	hypothetical protein, conserved	40 kDa				2					1	1	1								186516					155993	57571.8	88517.6								17.5089					17.2511	15.8131	16.4337					0	122150
Tb927.10.9000	Mitochondrial processome subunit 2	182 kDa				2			3	1						1					140996			175251	81943.3						80785					17.1053			17.4191	16.3224						16.3018		0	119744
Tb927.3.2860	hypothetical protein, conserved	34 kDa				1	2	2	2	2	1										101212	107219	171353	109644	113964	112229										16.627	16.7102	17.3866	16.7425	16.7982	16.7761							0	119270
Tb927.9.4500	heat shock protein, putative	91 kDa										2															117945															16.8478						0	117945
Tb927.9.8160	chaperone protein DnaJ, putative	48 kDa										2															117160															16.8381						0	117160
Tb927.10.3730	SET domain containing protein, putative	75 kDa				2	2	1				1			1						165242	114913	66686.5				71747.5			166729						17.3342	16.8102	16.0251				16.1307			17.3472			0	117063
Tb927.3.3050	kinetoplast ribosomal PPR-repeat containing protein 20	112 kDa				1	2	2	1					1		1					69305	203226	180746	56921.4					90495.5		100952					16.0807	17.6327	17.4636	15.7967					16.4656		16.6233		0	116941
Tb927.6.1590	conserved protein	57 kDa				1	1	2	1		1	1		1	1						75552.9	141792	211197	73025.4		79780.2	50933.5		165894	129773						16.2052	17.1134	17.6882	16.1561		16.2838	15.6364		17.3399	16.9856			0	115994
Tb927.1.1600	pseudouridine synthase TruD, putative	168 kDa				2	2	2													85776.6	121659	138980													16.3883	16.8925	17.0845										0	115472
Tb927.9.10500	HAD hydrolase, TIGR01456 family/HAD hydrolase, family IIA, putative	59 kDa				2	1	2	2		2	1	1		1	1					142322	29087.3	330898	135932		148644	114295	41192.5		66841.9	28602.7					17.1188	14.8281	18.336	17.0525		17.1815	16.8024	15.3301		16.0285	14.8039		0	115313
Tb927.11.12740.1-p1	tRNA import complex component, putative	39 kDa				1	1	1	2	1	1	1	1	1	1	1	1				93486.2	102986	108159	213463	116075	144361	65472.4	120157	122964	102864	101068	91570.7				16.5125	16.6521	16.7228	17.7036	16.8247	17.1393	15.9986	16.8746	16.9079	16.6504	16.625	16.4826	0	115219
Tb927.10.9860	Mitochondrial N(5)-glutamine methyltransferase MTQ1, putative	47 kDa				1	1	2	2	1	2	1	1	1	1		1				101737	98616.8	216458	90461	104049	208049	65867.9	111018	111341	72154		77010.3				16.6345	16.5896	17.7237	16.465	16.6669	17.6666	16.0073	16.7604	16.7646	16.1388		16.2328	0	114251
Tb927.11.9360	prenyltransferase, putative	55 kDa				1						2	1		1						118895						130429	96560		108762						16.8593						16.9929	16.5592		16.7308			0	113662
Tb927.7.2990	LSU ribosomal protein, mitochondrial, putative	36 kDa				3	1	1	2	1	1	1		1	1		1				328295	162979	65146.5	178236	50507.5	59563.2	74462.5		50190.6	124459		41356.1				18.3246	17.3143	15.9914	17.4434	15.6242	15.8622	16.1842		15.6152	16.9253		15.3358	0	113520
Tb927.9.6710	kynurenine 3-monooxygenase, putative	66 kDa				1		1	1		1	2		1	1						193475		108935	79599.3		97884.3	130567		102770	74206.5						17.5618		16.7331	16.2805		16.5788	16.9944		16.6491	16.1793			0	112491
Tb927.9.5630	KREPB7	47 kDa				1		2				1									137723		149227				49306.2									17.0714		17.1872				15.5895						0	112085
Tb927.11.12930	DEAD-box helicase, putative	86 kDa				2	2	2	3		1					1					99127.7	99515.7	159641	172696		77186.2					63535.4					16.597	16.6027	17.2845	17.3979		16.2361					15.9553		0	111950
Tb927.1.180	retrotransposon hot spot protein 1 (RHS1), putative	94 kDa										2															111064															16.7611						0	111064
Tb927.9.9150	GTP-binding protein, putative	50 kDa				1		1	1		2		1								86785.2		118817	44183.6		226213		75140.1								16.4052		16.8584	15.4313		17.7873		16.1973					0	110228
Tb927.11.16250.1	PIN domain containing protein, putative	63 kDa				1	1	2	2	1	1										112952	109964	169299	124233	109721	30404.7										16.7854	16.7467	17.3692	16.9227	16.7435	14.8921							0	109429
Tb927.11.11210	paraflagellar rod component, putative	42 kDa						1				2											90451.2				125760											16.4649				16.9403						0	108106
Tb927.6.5030	Component of motile flagella protein 46	65 kDa										3															107325															16.7116						0	107325
Tb927.4.2790	kinetoplast ribosomal PPR-repeat containing protein 12	63 kDa				2	1	1	2	1	1	1			2						208660	69630.1	68762.2	203235	79847.1	96086.7	52552.9			63637.2						17.6708	16.0874	16.0693	17.6328	16.285	16.5521	15.6815			15.9576			0	105301
Tb927.5.3360	mitochondrial ribosomal protein L2	47 kDa				1	1	1	2	1	1	1	1	1	2	1	1				95475.8	99525.4	98888.5	181148	79662.3	117501	66982.7	99638.5	103728	142631	84805	86788.8				16.5429	16.6028	16.5935	17.4668	16.2816	16.8423	16.0315	16.6044	16.6625	17.1219	16.3719	16.4052	0	104731
Tb927.9.12650	ubiquitin-activating enzyme E1, putative	135 kDa								1		2													171865		37494.4													17.3909		15.1944						0	104680
Tb927.11.7920	SUMO-interacting motif-containing protein	48 kDa				2	1	2	3	3	2				1	1	1				179195	30697.5	68748.9	216077	204998	91320.7				95364.7	26211.1	26093.8				17.4512	14.9059	16.0691	17.7212	17.6453	16.4787				16.5412	14.6779	14.6715	0	104301
Tb927.11.4690	mitochondrial DNA polymerase I protein B	159 kDa				4	2	3	4	2	1	1	1	1							229951	82081.1	136938	215218	82806.1	40696.6	63686.3	43302	43017.5							17.811	16.3248	17.0632	17.7154	16.3375	15.3127	15.9587	15.4022	15.3927				0	104189
Tb927.5.680.2	hypothetical protein, conserved	65 kDa				3	2	2	3	3	2	2	2	2	1	2	1				136818	136621	117217	113400	158415	129110	60545.7	104067	119310	33550.1	88817.7	31362.6				17.0619	17.0598	16.8388	16.7911	17.2734	16.9783	15.8858	16.6672	16.8644	15.0341	16.4386	14.9368	0	102436
Tb927.10.10300	hypothetical protein, conserved	66 kDa				1	1	1	2		2	2	1		2	1	1				63834	61419.2	79716	177661		209896	80809.6	74014.9		142207	59191.9	64449.9				15.9621	15.9064	16.2826	17.4388		17.6793	16.3023	16.1755		17.1176	15.8531	15.9759	0	101320
Tb927.11.5990	LSU ribosomal protein, mitochondrial, putative	69 kDa				2	1	1	2	1		2	2	1	2		1				178583	75186.7	67024	129897	66600.5		78538.1	157968	65170.2	111097		81040.5				17.4462	16.1982	16.0324	16.987	16.0233		16.2611	17.2693	15.9919	16.7615		16.3064	0	101110
Tb927.7.4470	hypothetical protein, conserved	22 kDa				1			2			2									34731.3			110525			147612									15.084			16.754			17.1715						0	97622.8
Tb927.8.3060	metallo-peptidase, Clan MF, Family M17	71 kDa				1	2		1	1		1									40759.6	152135		133260	123609		37257									15.3149	17.215		17.0239	16.9154		15.1853						0	97404
Tb927.10.6810	guanylate kinase, putative	30 kDa										2															96746.1															16.5619						0	96746.1
Tb927.7.5050	hypothetical protein, conserved	105 kDa				1						3									35188.7						158107									15.1029						17.2706						0	96647.8
Tb927.10.6730	Plasma-membrane choline transporter, putative	54 kDa										2															96416.5															16.557						0	96416.5
Tb927.9.15380	nadh-ubiquinone oxidoreductase 39 kda subunit	43 kDa				1	1	1	3	2	1	2	1	1	3	1	1				59137.3	71638.5	50191.4	299309	102664	63408.4	121085	45275.8	58006.2	191649	46733	42235.1				15.8518	16.1285	15.6152	18.1913	16.6476	15.9524	16.8857	15.4665	15.8239	17.5481	15.5122	15.3662	0	95944.4
Tb927.10.8370	hypothetical protein, conserved	20 kDa										2	1	1	2	1	1										115398	80197.5	67412.2	180807	61656.9	61449.9										16.8163	16.2913	16.0407	17.4641	15.912	15.9071	0	94486.9
Tb927.11.10140	hypothetical protein, conserved	30 kDa				2	1	1				2	1				1				115613	60036.1	74152				178880	73865.2				54957.5				16.819	15.8736	16.1782				17.4486	16.1726				15.7461	0	92917.4
Tb927.11.2050	60S acidic ribosomal protein P0, putative	35 kDa				1	1		1	1		3									74590	69501.5		56278.6	92147.8		165892									16.1867	16.0848		15.7803	16.4917		17.3399						0	91682.1
Tb927.7.4370	hypothetical protein, conserved	156 kDa				2			1	1			1	1	1		1				204422			56983.3	63316.7			81404.5	90369.1	62104.6		68939.1				17.6412			15.7983	15.9503			16.3128	16.4636	15.9224		16.0731	0	89648.5
Tb927.10.12880	SET domain containing protein, putative	48 kDa				2		1		1	1	1	1	1							149066		95570.8		92973.4	79758.8	36964	90703.9	77905.2							17.1856		16.5443		16.5045	16.2834	15.1739	16.4689	16.2495				0	88991.8
Tb927.11.11630	LSU ribosomal protein, mitochondrial, putative	28 kDa				2	2	2	2	2	2	2	2	2	1	2	2				104296	86723.4	105308	83297.5	77360.5	111534	55888.2	100931	112604	47111.1	92971.7	81584.8				16.6703	16.4042	16.6843	16.346	16.2393	16.7671	15.7703	16.623	16.7809	15.5238	16.5045	16.316	0	88300.8
Tb927.5.1110	60S ribosomal protein L8, putative	28 kDa				2	1	1	2		1	2									115312	73003.3	76809.1	93751.5		78540.3	91202.2									16.8152	16.1557	16.229	16.5166		16.2612	16.4768						0	88103
Tb927.11.10600	hypothetical protein, conserved	42 kDa				1			2												77701.9			98301.5												16.2457			16.5849									0	88001.7
Tb927.6.610	kinetoplast ribosomal PPR-repeat containing protein 18	65 kDa				1	1	1	1	1	2	1	2	1	1	1	1				169677	43144.7	64921.9	47952.5	48535.9	154988	36142.3	264453	68187.7	42386.2	48058.7	57581.7				17.3724	15.3969	15.9864	15.5493	15.5668	17.2418	15.1414	18.0127	16.0572	15.3713	15.5525	15.8133	0	87169.2
Tb927.11.14010	hypothetical protein, conserved	28 kDa				1	1	2	2	1	1										49888.6	63406.5	163845	122624	47513.5	63954.8										15.6065	15.9524	17.322	16.9039	15.5361	15.9648							0	85205.4
Tb927.11.15220	hypothetical protein, conserved	33 kDa										2															85106.9															16.377						0	85106.9
Tb927.10.5010	Elongation factor G1, mitochondrial, putative	84 kDa				3	1	1	2	2	2				2	1					122426	52268.9	55936.8	89543.7	99707.1	109121				94842.9	50357.1					16.9016	15.6737	15.7715	16.4503	16.6054	16.7356				16.5333	15.6199		0	84275.4
Tb927.11.13910	NADH dehydrogenase (ubiquinone) 1 alpha subcomplex subunit, putative	29 kDa				3	1	2	1	1	1	1	1	1		1	1				171589	80971.5	138524	45293.1	61962.9	88264.4	38126.7	80066.9	87351.5		71552.4	56460.8				17.3886	16.3051	17.0798	15.467	15.9191	16.4296	15.2186	16.2889	16.4146		16.1267	15.785	0	83651.2
Tb927.8.7010	chaperone protein DnaJ, putative	22 kDa				2	1	2	2				1								72770.9	34799.6	89819.4	171298				45187.5								16.1511	15.0868	16.4548	17.3862				15.4637					0	82775
Tb927.5.4470	hypothetical protein, conserved	96 kDa										2															82116.1															16.3254						0	82116.1
Tb927.9.13630	hypothetical protein, conserved	40 kDa				1	1	1	1	2											81011	68316.5	92450	46168.9	121553											16.3058	16.06	16.4964	15.4947	16.8912								0	81899.9
Tb927.10.9900	ABC1 protein, putative	57 kDa				1		1	1	1	1	1	2	1	1	1	1				63577.3		91429	72390.6	80723	95349.3	47432.1	142531	92448.1	53811.5	79334.8	79241.4				15.9562		16.4804	16.1435	16.3007	16.541	15.5336	17.1209	16.4964	15.7157	16.2757	16.274	0	81660.7
Tb927.6.4940	RF-1 domain containing protein, putative	53 kDa				1	1		2		1										50257.2	50361		169485		54976.8										15.6171	15.62		17.3708		15.7466							0	81270
Tb927.11.8700	hypothetical protein, conserved	65 kDa				2	1		1			1									160789	62309.4		62775.2			38992.1									17.2948	15.9272		15.9379			15.2509						0	81216.3
Tb927.8.2750	hypothetical protein, conserved	49 kDa				1	1	2	1	1	1										40918.9	51507.3	231630	37580	41720.1	69357.6										15.3205	15.6525	17.8215	15.1977	15.3485	16.0818							0	78785.6
Tb927.10.5590	protein phosphatase 2C, putative	67 kDa				1			2												60071.8			97289.6												15.8744			16.57									0	78680.7
Tb927.7.1070	KREX1	99 kDa				2	2	1				1									111272	106755	60902.6				32655.9									16.7637	16.704	15.8942				14.9951						0	77896.4
Tb927.6.2080	Mitochondrial SSU ribosomal protein, putative	46 kDa					1	1	1	1	1	1	1	1		1	2					53068.3	81407.3	52955.3	74335.9	109833	32003.2	69202	91836.8		61970	124427					15.6956	16.3129	15.6925	16.1818	16.745	14.966	16.0785	16.4868		15.9193	16.9249	0	75103.9
Tb927.6.4190	Pentatricopeptide repeat protein (PPR), putative	60 kDa				2	1	1	2	1	1	1	1	1	1		1				165698	47453.6	54681.6	146226	52712	50043.8	27743	61192.9	59823.3	109337		44272.9				17.3382	15.5343	15.7388	17.1578	15.6859	15.6109	14.7599	15.9011	15.8684	16.7384		15.4342	0	74471.2
Tb927.11.2570	hypothetical protein, conserved	63 kDa							1			2												63382.4			85556.4												15.9518			16.3846						0	74469.4
Tb927.4.3160	dihydroxyacetone phosphate acyltransferase, putative	137 kDa										2															73012.1															16.1559						0	73012.1
Tb927.11.7590	hypothetical protein, conserved	110 kDa				2			2	1											117327			74845.4	26749.1											16.8402			16.1916	14.7073								0	72973.9
Tb927.10.3040	succinate dehydrogenase subunit	16 kDa							1	1		2												40831.9	71084.9		100444												15.3174	16.1173		16.616						0	70787
Tb927.9.6450	peroxisomal membrane protein (Pex16), putative	50 kDa										2			1												94115			47433.8												16.5222			15.5337			0	70774.4
Tb927.10.6230	MORN repeat containing protein	77 kDa										2															70117.3															16.0975						0	70117.3
Tb927.10.9970	hypothetical protein, conserved	110 kDa				2			1	1		1									140651			27995.9	39446.8		69170.3									17.1018			14.773	15.2677		16.0779						0	69316.1
Tb927.5.1940	hypothetical protein, conserved	21 kDa										2															68565															16.0652						0	68565
Tb927.11.2610	hypothetical protein, conserved	51 kDa					1			1		4	1									24598.6			19626.1		194781	26566.9									14.5863			14.2606		17.5715	14.6974					0	66393.1
Tb927.7.7330	NADH dehydrogenase (ubiquinone) 1 alpha subcomplex subunit, putative	47 kDa				1	1	2	1	1	1		1								47237.5	37786.2	202452	40452.6	45558.3	54314.8		35537.4								15.5277	15.2056	17.6272	15.304	15.4755	15.7291		15.1171					0	66191.3
Tb927.10.2860	POC1 centriolar protein homolog	84 kDa										2															66125.6															16.0129						0	66125.6
Tb927.2.1330	retrotransposon hot spot protein 6 (RHS6), degenerate	66 kDa					1					2										47252.6					84699.3										15.5281					16.3701						0	65975.9
Tb927.8.3650	folate transporter, putative	70 kDa										2															64159.8															15.9694						0	64159.8
Tb927.5.4080	hypothetical protein, conserved	58 kDa				1	1	1	2	2	1										37702.8	38020.1	48775.2	110466	98008.9	47890.7										15.2024	15.2145	15.5739	16.7533	16.5806	15.5475							0	63477.4
Tb927.4.1760	Cardiolipin-dependent protein 17kDa	17 kDa				1						2			1						59288.9						85904			38768.4						15.8555						16.3905			15.2426			0	61320.4
Tb927.7.2340	40S ribosomal protein S15, putative	17 kDa				2	1	1	1			2									104003	42103.8	46328.3	61001.1			39517.8									16.6663	15.3617	15.4996	15.8966			15.2702						0	58590.7
Tb927.9.11510	hypothetical protein, conserved	42 kDa				1	1	1	2	2	1	1	1	1	1	1	1				45477.8	26989.9	36873.6	172252	169197	43132.3	25004	35799.8	39998.6	21748	33261.5	31247.1				15.4729	14.7202	15.1703	17.3942	17.3683	15.3965	14.6099	15.1277	15.2877	14.4087	15.0216	14.9315	0	56748.4
Tb927.11.3850	AMP deaminase, putative	176 kDa										2															55133.7															15.7507						0	55133.7
Tb927.9.1880	WD domain, G-beta repeat, putative	63 kDa										2															54540.3															15.7351						0	54540.3
Tb927.10.840	Flagellum attachment zone protein 6	195 kDa										2															54092															15.7232						0	54092
Tb927.7.4200	hypothetical protein, conserved	39 kDa				1	1	2	2	1	2										38084.4	35083.7	64374.1	53176.6	44845.4	84325.1										15.2169	15.0986	15.9742	15.6985	15.4527	16.3637							0	53314.9
Tb927.11.7540	electron-transfer-flavoprotein, alpha polypeptide, putative	34 kDa							2		1		1		1									85459.6		47026.5		34472.4		33318.4									16.383		15.5212		15.0732		15.0241			0	50069.2
Tb927.10.11340	hypothetical protein, conserved	156 kDa			1	82	70	57	62	55	35	38	33	23	31	17	20			115394	2.2704e+07	2.01158e+07	1.65887e+07	1.18678e+07	1.5859e+07	1.10774e+07	5.47908e+06	6.76494e+06	4.96014e+06	4.01435e+06	2.37241e+06	2.70203e+06			16.8162	24.4364	24.2618	23.9837	23.5006	23.9188	23.4011	22.3855	22.6896	22.2419	21.9367	21.1779	21.3656	115394	1.03755e+07
Tb927.8.8170	RNA editing mediator complex protein 5	100 kDa			1	7	9	5	16	7	9	2	1	1		1				17982.4	798947	943379	711478	2.66651e+06	1.0769e+06	1.49687e+06	70554.8	70169.7	75815.7		120463				14.1344	19.6077	19.8475	19.4405	21.3465	20.0384	20.5135	16.1065	16.0986	16.2102		16.8782		17982.4	803108
Tb927.9.5900	glutamate dehydrogenase	112 kDa		1	2	29	24	21	30	25	23	22	19	17	18	7	16		37241.7	183831	5.37455e+06	4.10821e+06	3.58742e+06	4.9185e+06	5.10641e+06	5.20487e+06	2.63502e+06	3.96629e+06	3.4597e+06	2.42869e+06	1.22013e+06	2.46618e+06		15.1847	17.488	22.3577	21.9701	21.7745	22.2298	22.2839	22.3114	21.3294	21.9194	21.7222	21.2117	20.2186	21.2338	110536	3.70633e+06
Tb927.3.3550	hypothetical protein, conserved	129 kDa			1	19	13	10	13	10	8	13	9	7	8	5	6			33291.6	1.92984e+06	1.37559e+06	1.05442e+06	1.27065e+06	1.02854e+06	990563	934318	1.29961e+06	868849	710407	469571	623970			15.0229	20.8801	20.3916	20.008	20.2771	19.9722	19.9179	19.8336	20.3096	19.7287	19.4383	18.841	19.2511	33291.6	1.04636e+06
Tb927.8.1990	peroxidoxin	26 kDa			1	13	11	8	13	7	7	8	7	6	8	6	4			106401	4.00533e+06	3.24789e+06	4.13253e+06	3.57993e+06	3.00329e+06	4.20708e+06	1.78179e+06	3.51329e+06	3.16746e+06	1.80728e+06	2.01303e+06	1.53692e+06			16.6992	21.9335	21.6311	21.9786	21.7715	21.5181	22.0044	20.7649	21.7444	21.5949	20.7854	20.9409	20.5516	106401	2.99965e+06
Tb927.11.15190	Domain of unknown function (DUF4200), putative	77 kDa		1				1		1		2							30040.1				2.0017e+06		187710		113402							14.8747				20.9328		17.5181		16.7911						30040.1	767603
Tb927.1.2990	kinetoplast ribosomal PPR-repeat containing protein 2	116 kDa	1			17	16	17	17	16	13	18	17	14	16	10	10	111562			2.7641e+06	2.40516e+06	3.36447e+06	2.42649e+06	2.6456e+06	2.32394e+06	1.84382e+06	3.0247e+06	2.77655e+06	1.82717e+06	1.76842e+06	1.52926e+06	16.7675			21.3984	21.1977	21.6819	21.2104	21.3352	21.1481	20.8143	21.5284	21.4049	20.8012	20.754	20.5444	111562	2.39164e+06
Tb927.5.2930	Mitochondrial ATP synthase subunit, putative	43 kDa	1		3	20	13	14	19	14	14	19	12	9	12	12	10	85933.5		177352	3.15367e+06	1.82445e+06	3.59895e+06	2.13995e+06	4.28705e+06	4.09943e+06	3.17958e+06	3.64219e+06	1.44087e+06	1.53809e+06	2.84928e+06	1.58476e+06	16.3909		17.4363	21.5886	20.799	21.7791	21.0291	22.0316	21.967	21.6004	21.7964	20.4585	20.5527	21.4422	20.5958	131643	2.77819e+06
Tb927.3.2050	Minicircle replication factor 172	172 kDa	1	1	1	16	10	8	13	7	7	7	5	1	5	2		54316.3	43378.4	25729.7	1.34493e+06	1.21901e+06	996393	1.11864e+06	1.02607e+06	853865	504444	862251	183791	474604	213753		15.7291	15.4047	14.6512	20.3591	20.2173	19.9264	20.0933	19.9687	19.7037	18.9443	19.7178	17.4877	18.8564	17.7056		41141.5	799796
Tb927.8.4250	NADH dehydrogenase (ubiquinone) 1 alpha subcomplex subunit, putative	54 kDa	1			7	3	2	9	3	5	2		2	2		1	39956.7			1.24149e+06	439102	455043	1.20061e+06	636765	646721	134343		340013	216277		216046	15.2862			20.2436	18.7442	18.7956	20.1953	19.2804	19.3028	17.0356		18.3752	17.7225		17.721	39956.7	552641
Tb927.4.3690	Mitochondrial SSU ribosomal protein, putative	49 kDa			1	5	4	4	6	4	5	2	2	2	4	1	1			19399.2	420360	356985	355895	453564	263806	493215	109482	152374	160719	292744	64667.4	45394.9			14.2438	18.6813	18.4455	18.4411	18.791	18.0091	18.9119	16.7403	17.2173	17.2942	18.1593	15.9808	15.4703	19399.2	264101
Tb927.10.13620	nadh-ubiquinone oxidoreductase 39 kda subunit	55 kDa			1	10	7	7	7	5	5	6	5	5	5	4	3			44045	1.25613e+06	762693	797749	808514	432685	494409	428453	552907	536604	550920	285389	261208			15.4267	20.2606	19.5407	19.6056	19.6249	18.723	18.9153	18.7088	19.0767	19.0335	19.0715	18.1226	17.9948	44045	597305
Tb927.8.6410	beta-ketoacyl-ACP reductase 3, putative	53 kDa			1	6	5	4	4	5	4	4	5	6	7	1	2			70200.3	1.3501e+06	1.06272e+06	917918	907522	1.0888e+06	1.15416e+06	580597	1.27521e+06	1.28758e+06	1.05534e+06	123291	309836			16.0992	20.3646	20.0193	19.808	19.7916	20.0543	20.1384	19.1472	20.2823	20.2962	20.0093	16.9117	18.2411	70200.3	926090
Tb927.5.3330	hypothetical protein, conserved	522 kDa		1	1	20	15	11	12	9	10	4	4	3	7	3	2		83213.5	56119.9	2.22803e+06	1.59799e+06	1.2101e+06	1.024e+06	1.21039e+06	1.0798e+06	307380	426556	367269	732603	260854	329749		16.3445	15.7763	21.0873	20.6078	20.2067	19.9658	20.207	20.0423	18.2297	18.7024	18.4865	19.4827	17.9929	18.331	69666.7	897894
Tb927.11.9980	2-oxoglutarate dehydrogenase E1 component, putative	113 kDa	1		2	13	13	12	18	14	10	11	9	6	14	11	9	109807		216947	2.06601e+06	1.98123e+06	2.30224e+06	2.7934e+06	2.74566e+06	2.47167e+06	1.29584e+06	1.64906e+06	1.12079e+06	2.06161e+06	2.07031e+06	1.68325e+06	16.7446		17.727	20.9784	20.918	21.1346	21.4136	21.3887	21.2371	20.3055	20.6532	20.0961	20.9753	20.9814	20.6828	163377	2.02009e+06
Tb927.9.8850	actin A	42 kDa			2	4	2	1	1	2	1	4	1		1	2	2			243404	243328	101188	50974.6	38816.1	3.12707e+07	56966.6	294554	54991.2		35006.5	186151	256834			17.893	17.8925	16.6267	15.6375	15.2444	24.8983	15.7979	18.1682	15.7469		15.0954	17.5061	17.9705	243404	2.96268e+06
Tb927.9.14160	rieske iron-sulfur protein, mitochondrial precursor	34 kDa			5	38	25	27	38	25	23	29	21	19	26	19	17			826511	1.51909e+07	8.503e+06	1.12329e+07	1.4517e+07	8.90193e+06	1.33733e+07	8.01863e+06	8.56286e+06	7.65522e+06	7.434e+06	6.39826e+06	5.53679e+06			19.6567	23.8567	23.0195	23.4212	23.7912	23.0857	23.6729	22.9349	23.0297	22.868	22.8257	22.6092	22.4006	826511	9.6104e+06
Tb927.8.3150	T-complex protein 1, gamma subunit, putative	61 kDa			1							2								19503.9							213732								14.2515							17.7055						19503.9	213732
Tb927.10.13360	Elongation factor Tu, mitochondrial	52 kDa			1	13	10	10	9	11	10	4	4	4	3	4	4			83328.2	1.60823e+06	1.21708e+06	1.2047e+06	1.19159e+06	1.37277e+06	1.27942e+06	296154	557631	368012	259414	431664	465181			16.3465	20.617	20.215	20.2002	20.1845	20.3887	20.2871	18.176	19.089	18.4894	17.9849	18.7196	18.8274	83328.2	854320
Tb927.3.3460	succinate dehydrogenase flavoprotein subunit, putative	53 kDa			2	17	10	9	17	10	8	12	7	7	9	5	7			187144	3.582e+06	1.95987e+06	2.22356e+06	3.667e+06	2.30236e+06	2.01253e+06	1.45766e+06	1.05968e+06	1.11285e+06	1.44232e+06	787588	1.08498e+06			17.5138	21.7723	20.9023	21.0844	21.8062	21.1347	20.9406	20.4752	20.0152	20.0858	20.46	19.5871	20.0492	187144	1.89103e+06
Tb927.9.3170	cytochrome oxidase subunit V	22 kDa			2	10	9	10	10	8	10	10	7	7	9	6	7			172907	1.93949e+06	1.77187e+06	1.92254e+06	2.32734e+06	1.331e+06	4.17681e+06	1.66791e+06	889132	1.04634e+06	777261	1.1173e+06	1.74157e+06			17.3996	20.8872	20.7568	20.8746	21.1502	20.3441	21.994	20.6696	19.762	19.9969	19.568	20.0916	20.732	172907	1.72571e+06
Tb927.3.750	SET domain containing protein, putative	38 kDa			1	6	6	4	6	5	4	4	4	5	5	4	3			117445	1.61615e+06	1.68604e+06	1.11051e+06	1.09877e+06	1.12575e+06	1.17201e+06	617444	1.47254e+06	1.09777e+06	582561	1.18893e+06	874174			16.8416	20.6241	20.6852	20.0828	20.0675	20.1025	20.1605	19.236	20.4899	20.0661	19.1521	20.1812	19.7376	117445	1.13689e+06
Tb927.3.1790	pyruvate dehydrogenase E1 beta subunit, putative	38 kDa	1	1	4	13	11	9	11	9	7	11	8	7	9	8	7	135276	103238	401405	2.83671e+06	2.70073e+06	2.61035e+06	2.28955e+06	1.90093e+06	1.93628e+06	1.609e+06	1.2457e+06	1.79737e+06	1.74166e+06	1.606e+06	1.35453e+06	17.0456	16.6556	18.6147	21.4358	21.3649	21.3158	21.1266	20.8583	20.8849	20.6177	20.2485	20.7775	20.732	20.615	20.3694	213306	1.96907e+06
Tb927.3.2230	succinyl-CoA synthetase alpha subunit, putative	31 kDa			1	5	5	5	7	7	5	4	2	1	2	2	3			46355.1	556852	523327	608966	763305	855661	715660	226127	145257	94282.1	181188	133940	160906			15.5005	19.0869	18.9974	19.216	19.5419	19.7067	19.4489	17.7868	17.1483	16.5247	17.4671	17.0312	17.2959	46355.1	413789
Tb927.10.180	ATP synthase F1 subunit gamma protein, putative	34 kDa	1	1	3	7	4	4	5	3	3	10	6	4	7	3	3	73040.7	55321.5	239619	1.45199e+06	841418	567032	634930	293844	410571	2.10675e+06	1.71472e+06	1.22655e+06	1.51112e+06	364699	298886	16.1564	15.7556	17.8704	20.4696	19.6825	19.1131	19.2762	18.1647	18.6473	21.0066	20.7095	20.2262	20.5272	18.4764	18.1892	122660	951876
Tb927.11.13670	hypothetical protein, conserved	184 kDa			1	1		1				2			1					53609	113701		1.31328e+06				122002			52967.9					15.7102	16.7949		20.3247				16.8966			15.6929			53609	400489
Tb927.9.14200	methyltransferase domain containing protein, putative	45 kDa			1	3	3	3	3	3	1	4	3	1	4	1	1			64213.9	674609	640444	728331	524624	532642	121967	431240	786026	494163	584559	104377	88542.6			15.9706	19.3637	19.2887	19.4742	19.0009	19.0228	16.8961	18.7181	19.5842	18.9146	19.157	16.6715	16.4341	64213.9	475960
Tb927.9.11000	ras-related protein RAB7, putative	24 kDa			1			1			1	2			1					18869.7			103214			32991.1	299235			122778					14.2039			16.6553			15.0098	18.1909			16.9057			18869.7	139555
Tb927.5.2890.2	AAA domain (dynein-related subfamily)/von Willebrand factor type A domain containing protein, putative	237 kDa		1		3	1	1	2	1	1	1				1			28898.8		700974	146248	136674	175280	142504	189822	60348				111751			14.8188		19.419	17.1581	17.0604	17.4193	17.1207	17.5343	15.881				16.7699		28898.8	207950
Tb927.9.12730	chaperone protein DnaJ, putative	49 kDa	1		2	18	9	9	13	12	7	10	5	5	8	4	4	131506		189847	3.66847e+06	1.00018e+06	1.01554e+06	1.27232e+06	1.3532e+06	1.21764e+06	908606	655181	793025	818320	584945	466757	17.0048		17.5345	21.8067	19.9318	19.9538	20.279	20.3679	20.2157	19.7933	19.3215	19.597	19.6423	19.1579	18.8323	160677	1.14618e+06
Tb927.10.6400	chaperonin HSP60, mitochondrial precursor	60 kDa	3	4	3	22	19	12	26	21	13	17	12	8	20	12	10	463332	722955	315968	4.14693e+06	4.07023e+06	3.23498e+06	6.43877e+06	4.84189e+06	3.76139e+06	2.68344e+06	2.60511e+06	1.66285e+06	2.87305e+06	2.50215e+06	2.45009e+06	18.8217	19.4635	18.2694	21.9836	21.9567	21.6253	22.6184	22.2071	21.8428	21.3557	21.3129	20.6652	21.4542	21.2547	21.2244	500752	3.43924e+06
Tb927.10.9440	NADH dehydrogenase	54 kDa			1	9	3	2	5	2	1	9	2	2	4	1	1			70797.6	1.4451e+06	430809	298861	602141	326912	139399	1.03866e+06	308205	285971	333140	165627	96290.9			16.1114	20.4627	18.7167	18.1891	19.1997	18.3185	17.0889	19.9863	18.2335	18.1255	18.3458	17.3376	16.5551	70797.6	455926
Tb927.9.7150	RNA pseudouridylate synthase protein, putative	138 kDa	1			10	4	4	12	6	6	4	3	2	3	3	1	71917.3			1.03271e+06	306028	454118	967727	509558	971444	193594	313107	196656	188970	244697	97668.9	16.1341			19.978	18.2233	18.7927	19.8842	18.9589	19.8898	17.5627	18.2563	17.5853	17.5278	17.9006	16.5756	71917.3	456356
Tb927.3.4920	LETM1 and EF-hand domain-containing protein 1, putative	43 kDa			1	7	5	4	5	4	4	7	4	4	6	3	3			124448	927971	933771	811863	647423	714851	742341	789336	805981	835310	799439	692717	562890			16.9252	19.8237	19.8327	19.6309	19.3044	19.4473	19.5017	19.5903	19.6204	19.672	19.6086	19.4019	19.1025	124448	771991
Tb927.8.2160	p-glycoprotein	175 kDa			1							6								71012.1							438720								16.1158							18.7429						71012.1	438720
Tb927.7.2390	Tripartite attachment complex protein 102	103 kDa		1		6	7	5	3	4	3	1	4						48934.2		582286	647780	317408	206067	204068	177323	25058.6	183146						15.5786		19.1514	19.3051	18.276	17.6528	17.6387	17.436	14.6131	17.4826					48934.2	292892
Tb927.6.3740	heat shock 70 kDa protein, mitochondrial precursor, putative	71 kDa	5	4	6	21	21	14	31	25	21	25	14	11	18	14	13	846172	696655	769908	3.97923e+06	4.14281e+06	2.73756e+06	1.64142e+07	4.88169e+06	3.86502e+06	3.75849e+06	2.87622e+06	2.33193e+06	2.13951e+06	2.37775e+06	2.34847e+06	19.6906	19.4101	19.5543	21.9241	21.9822	21.3845	23.9684	22.219	21.882	21.8417	21.4557	21.1531	21.0289	21.1812	21.1633	770912	4.32107e+06
Tb927.8.1740	Mitochondrial import inner membrane translocase subunit TIM62	62 kDa			4	20	15	10	23	11	10	19	11	10	12	6	9			286251	2.85997e+06	1.87211e+06	1.24373e+06	2.96856e+06	1.54281e+06	1.42338e+06	1.55949e+06	1.56816e+06	1.21412e+06	1.28535e+06	645512	882046			18.1269	21.4476	20.8362	20.2462	21.5013	20.5571	20.4409	20.5726	20.5806	20.2115	20.2937	19.3001	19.7505	286251	1.58877e+06
Tb927.8.1590	ubiquitin-protein ligase, putative	471 kDa	1	1		2	2	4	3	5	1	2	2		2	3	1	67683.6	62161.6		111548	2.27235e+06	311390	139834	401597	37753.3	111969	168336		94542.2	237660	61406.7	16.0465	15.9238		16.7673	21.1158	18.2484	17.0934	18.6154	15.2044	16.7728	17.361		16.5287	17.8585	15.9061	64922.6	358944
Tb927.11.12880	Present in the outer mitochondrial membrane proteome 17	123 kDa			1	3	8		3	6	1	4	1		2					41825	154484	603193		151103	466748	54542.2	182908	54061.9		119109					15.3521	17.2371	19.2023		17.2052	18.8323	15.7351	17.4808	15.7224		16.8619			41825	223269
Tb927.8.890	Ras-related protein Rab1A	23 kDa			1	1			1			3								31243.2	146810			135895			206055								14.9313	17.1636			17.0521			17.6527						31243.2	162920
Tb927.5.1230	hypothetical protein, conserved	59 kDa			1							3								42773.2							216411								15.3845							17.7234						42773.2	216411
Tb927.4.1020	serine-palmitoyl-CoA transferase, putative	54 kDa			1							4								48731.3							241410								15.5726							17.8811						48731.3	241410
Tb927.11.4000	hypothetical protein, conserved	63 kDa			1						1	2								11596.9						38453	76164.7								13.5016						15.2308	16.2169						11596.9	57308.8
Tb927.3.4980	hypothetical protein, conserved, frameshift	62 kDa			1							4								39432.5							192845								15.2671							17.5571						39432.5	192845
Tb927.4.5120	hypothetical protein, conserved	155 kDa			2	14	8	10	8	6	7	8	4	4	4	2	3			121075	1.19747e+06	648292	1.56458e+06	480253	501477	1.18314e+06	346882	379156	334578	221999	105762	135669			16.8856	20.1916	19.3063	20.5773	18.8734	18.9358	20.1742	18.4041	18.5324	18.352	17.7602	16.6905	17.0497	121075	591605
Tb927.2.4230	NUP-1 protein, putative	407 kDa			1	3	2	2	1		2	2		1						37475.1	298046	146558	162560	151540		220535	183046		112577						15.1937	18.1852	17.1611	17.3106	17.2093		17.7507	17.4819		16.7806				37475.1	182123
Tb927.6.3840	reticulon domain protein	21 kDa			1							2								34014.2							161931								15.0539							17.305						34014.2	161931
Tb927.11.14970	hypothetical protein, conserved	93 kDa			2	1														141499	643361														17.1104	19.2953												141499	643361
Tb927.11.6530	hypothetical protein, conserved	46 kDa			1	1						4								49888.1	76017.1						374326								15.6064	16.2141						18.5139						49888.1	225172
Tb927.9.1750	Fibronectin type III domain containing protein, putative	503 kDa			1	1			2			2								36396.4	104046			279413			109123								15.1515	16.6669			18.092			16.7356						36396.4	164194
Tb927.7.2700	NADH-cytochrome b5 reductase, putative	32 kDa			1							3								55765.5							246576								15.7671							17.9117						55765.5	246576
Tb927.11.12840	Domain of unknown function (DUF4486), putative	434 kDa			1							2				1				52633.3							67642				389003				15.6837							16.0457				18.5694		52633.3	228323
Tb927.9.1380	hypothetical protein, conserved	42 kDa	1			13	9	4	7	5	4	7	2	1	6	1		170030			1.9214e+06	1.36167e+06	516233	874179	720767	572769	585361	423945	137530	608799	110924		17.3754			20.8737	20.3769	18.9777	19.7376	19.4592	19.1276	19.159	18.6935	17.0694	19.2156	16.7592		170030	712144
Tb927.11.7290	pantothenate kinase subunit, putative	162 kDa			1	1						3								29245.5	32730.5						208482								14.836	14.9984						17.6696						29245.5	120606
Tb927.7.920	Inner arm dynein 5-1	468 kDa	1		2				1	1		8						36109.8		114845				375567	43534.3		508927						15.1401		16.8093				18.5187	15.4099		18.9571						75477.5	309343
Tb927.5.440	trans-sialidase, putative	85 kDa			2		1					15								175173		80559.8					1.34217e+06								17.4184		16.2978					20.3561						175173	711366
Tb927.11.880	cyclophilin a	19 kDa			2							5				2				63526.6							380500				134746				15.9551							18.5375				17.0399		63526.6	257623
Tb927.8.5460	Flagellar calcium-binding 44 kDa protein	46 kDa			1							4								116441							466565								16.8293							18.8317						116441	466565
Tb927.11.10090	hypothetical protein, conserved	46 kDa			1							2								33314.8							130621								15.0239							16.995						33314.8	130621
Tb927.5.1090	threonyl-tRNA synthetase, putative	91 kDa			1					2		3			1					28032.1					85978.3		160247			79906.8					14.7748					16.3917		17.2899			16.286			28032.1	108711
Tb927.1.4420	ABC transporter, putative	105 kDa			1							3								49692.5							192677								15.6008							17.5558						49692.5	192677
Tb927.11.900	isocitrate dehydrogenase, putative	47 kDa			1							2								39186.2							146252								15.2581							17.1581						39186.2	146252
Tb927.11.13125	cytochrome oxidase subunit X	14 kDa			1	2			2		1	2	1	1	1	1	1			37639.8	226162			244432		44687.5	263436	42531.4	41199.1	220831	88781	58033.1			15.2	17.787			17.8991		15.4476	18.0071	15.3763	15.3304	17.7526	16.438	15.8246	37639.8	136677
Tb927.8.6580	Succinate dehydrogenase [ubiquinone] flavoprotein subunit, mitochondrial	67 kDa			2	7	3	4	7	5	5	6	3	2	3	2	2			117995	830006	264824	384087	782379	722309	438358	431684	426914	156613	424613	135804	134686			16.8484	19.6628	18.0147	18.5511	19.5775	19.4623	18.7418	18.7196	18.7036	17.2569	18.6958	17.0512	17.0393	117995	427690
Tb927.8.1720	phosphatidylglycerolphosphate synthase, mitochondrial	68 kDa			1							3								52199.1							188721								15.6718							17.5259						52199.1	188721
Tb927.8.2540	3-ketoacyl-CoA thiolase	46 kDa			1	5	3	4	5	4	3	5	2	1	4	3	2			123847	899462	532142	658576	637355	631647	313028	375153	174852	128585	416725	287640	156252			16.9182	19.7787	19.0215	19.329	19.2817	19.2688	18.2559	18.5171	17.4158	16.9724	18.6687	18.1339	17.2535	123847	434285
Tb927.10.15750	Tripartite attachment complex protein 197	198 kDa			1	3	2		1	2		6		1						59385.2	273439	150801		63209.1	123751		505739		77868.7						15.8578	18.0609	17.2023		15.9479	16.9171		18.948		16.2488				59385.2	199134
Tb927.10.520	Mitochondrial ATP synthase subunit, putative	47 kDa			1	3	2	1	3	2	1	2	1	1	2	1	1			48658.4	342361	269744	54915.8	332586	283893	45436.1	143453	50453.5	65647.3	237483	65455.9	53900.3			15.5704	18.3852	18.0412	15.745	18.3434	18.115	15.4716	17.1302	15.6227	16.0025	17.8575	15.9983	15.718	48658.4	162111
Tb927.11.1090	calpain-like protein, putative	663 kDa			2	1						7								135664	88740.4						812591								17.0497	16.4373						19.6322						135664	450666
Tb927.4.1860	ribosomal protein S19, putative	19 kDa	1		1	2	2	1	2	1		2			1			70429.9		52360.4	295187	332347	121599	272067	92692.4		239372			66677.4			16.1039		15.6762	18.1713	18.3423	16.8918	18.0536	16.5002		17.8689			16.0249			61395.1	202849
Tb927.10.14000	aconitase	98 kDa	1		1	9	6	3	13	7	6	9	4	2	9	6	5	354154		32355.4	964318	595364	363799	1.16414e+06	775092	597981	550390	413845	256643	830081	644454	489511	18.434		14.9818	19.8792	19.1834	18.4728	20.1508	19.564	19.1897	19.0701	18.6587	17.9694	19.6629	19.2977	18.901	193254	637135
Tb927.6.4090	chaperonin HSP60, mitochondrial precursor, putative	58 kDa			1	1	2	2	1	3	2	2	1	1	1	1	1			34585.7	78052.4	131450	131244	63292.8	301521	142564	78729.8	99328.7	106784	52347.1	82865.7	78440.1			15.0779	16.2522	17.0042	17.0019	15.9498	18.2019	17.1213	16.2646	16.5999	16.7043	15.6758	16.3385	16.2593	34585.7	112218
Tb927.10.4280	ubiquinol-cytochrome c reductase complex 14 kda protein	24 kDa			1	2	2				1	3					2			77418.2	269684	221958				189847	295686					265311			16.2404	18.0409	17.7599				17.5345	18.1737					18.0173	77418.2	248497
Tb927.8.5640	putative succinate dehydrogenase subunit	37 kDa			2	5	4	3	3	4	3	4	3	3	3	2	3			157246	779379	578971	588906	315638	523478	574917	546920	549157	508788	282866	266488	537361			17.2627	19.572	19.1431	19.1677	18.2679	18.9978	19.133	19.061	19.0669	18.9567	18.1098	18.0237	19.0355	157246	504406
Tb927.1.120	retrotransposon hot spot protein 4 (RHS4), putative	98 kDa		1		1	1		3	1		6							56922.1		54246.8	70837.3		243675	135112		408315							15.7967		15.7273	16.1122		17.8946	17.0438		18.6393						56922.1	182437
Tb927.10.3920	hypothetical protein, conserved	53 kDa			1							2								26237.7							80647.7								14.6794							16.2994						26237.7	80647.7
Tb927.9.4190	fatty acyl CoA syntetase 1	79 kDa			1							6					1			62863.2							354848					30264.4			15.94							18.4368					14.8854	62863.2	192556
Tb927.8.4460	Domain of Unknown Function (DUF1042), putative	110 kDa			1	3	2	1	3	1	1	4	1		1	1				24721.4	162408	66599	47450.3	103470	40172.9	68365.2	180307	34858.9		24430.1	25360.8				14.5935	17.3093	16.0232	15.5342	16.6589	15.294	16.061	17.4601	15.0893		14.5764	14.6304		24721.4	75342.2
Tb927.10.2560	mitochondrial malate dehydrogenase	33 kDa	1	1	5	8	7	7	8	7	7	6	5	5	4	5	6	149934	150400	550026	995067	1.08862e+06	1.03534e+06	1.06906e+06	1.19738e+06	1.28219e+06	545080	705358	588626	525974	571824	728969	17.194	17.1985	19.0691	19.9244	20.0541	19.9817	20.0279	20.1914	20.2902	19.0561	19.428	19.167	19.0046	19.1252	19.4755	283453	861124
Tb927.11.4610	protein kinase A regulatory subunit	57 kDa			2							4								63720.5							192689								15.9595							17.5559						63720.5	192689
Tb927.7.210	Proline dehydrogenase, mitochondrial	64 kDa	3	1	9	14	11	9	13	11	9	12	8	7	9	8	8	324849	81056.8	1.17463e+06	2.24396e+06	1.904e+06	1.24446e+06	2.16565e+06	2.00886e+06	1.4519e+06	1.66923e+06	1.4591e+06	1.06037e+06	1.24848e+06	1.20694e+06	1.42094e+06	18.3094	16.3067	20.1638	21.0976	20.8606	20.2471	21.0464	20.9379	20.4695	20.6708	20.4766	20.0161	20.2517	20.2029	20.4384	526844	1.59032e+06
Tb927.10.8730	ABC1 family, putative	61 kDa			1	2			1			8								86354.9	140548			35551.8			578427								16.398	17.1007			15.1177			19.1418						86354.9	251509
Tb927.10.3260	Long-chain-fatty-acid--CoA ligase 5 (EC 6.2.1.3) (Long-chain acyl-CoA synthetase 5) (LACS 5), putative	79 kDa			1							4								111910							325768								16.772							18.3135						111910	325768
Tb927.9.2320	methyltransferase domain containing protein, putative	41 kDa	1		1							4						142805		160842							435418						17.1237		17.2953							18.732						151824	435418
Tb927.11.4490	long-chain-fatty-acid-CoA ligase, putative	73 kDa	2			16	6	5	10	5	3	7	5	2	8	2	2	548168			3.33696e+06	3.50799e+06	2.70333e+06	1.73263e+06	1.71668e+06	668578	1.5384e+06	1.45488e+06	383980	1.3561e+06	306981	145777	19.0643			21.6701	21.7422	21.3663	20.7245	20.7112	19.3507	20.553	20.4725	18.5507	20.371	18.2278	17.1534	548168	1.57102e+06
Tb927.11.14730	Metalloprotease M41 FtsH, putative	74 kDa	1		2	6	4	2	5	6	3	7	3	1	3	3	2	82245.8		206606	760886	499125	168782	480558	639247	414239	686549	413679	122628	223661	351086	151360	16.3277		17.6565	19.5373	18.929	17.3648	18.8744	19.286	18.6601	19.389	18.6582	16.9039	17.771	18.4215	17.2076	144426	409317
Tb927.11.12540	leucine-rich repeat protein (LRRP), putative	115 kDa			1	1						6								81166.5	78540.8						380350								16.3086	16.2612						18.537						81166.5	229445
Tb927.11.11680	2-oxoglutarate dehydrogenase E2 component, putative	41 kDa			1	1	2	1	2	2	2	3	1		1	1				39339.8	62898.6	164535	51742.2	179189	187578	191807	147762	54236		30100.4	33467.8				15.2637	15.9408	17.328	15.6591	17.4511	17.5171	17.5493	17.1729	15.727		14.8775	15.0305		39339.8	110332
Tb927.11.3980	metallo-peptidase, Clan ME, Family M16	57 kDa	1	1	6	10	6	5	8	6	5	13	6	5	4	3	4	190115	60945.1	808456	1.57059e+06	896811	771334	1.01359e+06	1.02516e+06	1.12842e+06	1.6494e+06	1.0145e+06	780707	585974	681052	685157	17.5365	15.8952	19.6248	20.5829	19.7744	19.557	19.951	19.9674	20.1059	20.6535	19.9523	19.5744	19.1605	19.3774	19.3861	353172	983558
Tb927.3.3130	Present in the outer mitochondrial membrane proteome 24	178 kDa			1	1	2	1		1	2	3	1	1						67639.6	155268	579696	92920.9		111985	161055	129422	122762	126920						16.0456	17.2444	19.1449	16.5037		16.773	17.2972	16.9817	16.9055	16.9536				67639.6	185004
Tb927.7.5280	kinetoplast ribosomal PPR-repeat containing protein 19	226 kDa		1		26	19	12	24	17	18	13	13	9	12	5	5		674830		2.83309e+06	2.46827e+06	2.55522e+06	2.51771e+06	2.5216e+06	2.83922e+06	931381	1.86423e+06	1.23303e+06	1.24025e+06	694748	368000		19.3642		21.4339	21.2351	21.285	21.2637	21.2659	21.4371	19.829	20.8301	20.2338	20.2422	19.4061	18.4893	674830	1.8389e+06
Tb927.9.6310	ABC transporter, putative	72 kDa			1	1	1		1			5								39229.1	38504.7	81292.4		67332.5			236681								15.2597	15.2328	16.3109		16.039			17.8526						39229.1	105953
Tb927.6.3150	Hydin	501 kDa			3					2		6								119659					357956		257430								16.8686					18.4494		17.9738						119659	307693
Tb927.10.190	40S ribosomal protein S6, putative	28 kDa	1	1	1	1	2	1	1	1	1	3	1	1	1	1	1	111204	116301	90885.9	121746	1.50433e+06	178080	120047	123281	179395	396940	117702	157343	77027.5	118872	99506.9	16.7629	16.8275	16.4718	16.8935	20.5207	17.4422	16.8732	16.9116	17.4528	18.5986	16.8448	17.2636	16.2331	16.8591	16.6025	106130	266189
Tb927.9.11670	hypothetical protein, conserved	134 kDa	1			2	1	1	3	1	2	1						86304			288193	183422	62972.3	301413	191067	378300	98783.9						16.3972			18.1367	17.4848	15.9425	18.2014	17.5437	18.5292	16.592						86304	214879
Tb927.7.7290	COG4 transport protein, putative	100 kDa	1		1	1							2					50382.7		166909	43356.4							485386					15.6207		17.3487	15.404							18.8888					108646	264371
Tb11.v5.0366.1-p1	hypothetical protein, conserved	121 kDa	3	1	1	6	8	2	7	7	2	7	1	1	5	1	1	371379	141353	156010	730120	1.21195e+06	349721	657906	1.24429e+06	454625	626375	236766	181614	432148	184412	191349	18.5025	17.109	17.2513	19.4778	20.2089	18.4158	19.3275	20.2469	18.7943	19.2567	17.8531	17.4705	18.7212	17.4926	17.5459	222914	541773
Tb927.3.3690	flagellar radial spoke protein-like, putative	61 kDa			1							3								81539							194427								16.3152							17.5689						81539	194427
Tb927.5.520	stomatin-like protein, putative	56 kDa		1		1	1	1				4	2	1					66739.7		76463.3	74571	65289.5				403221	224952	104204					16.0263		16.2225	16.1863	15.9946				18.6212	17.7793	16.6691				66739.7	158117
Tb927.5.1060	mitochondrial processing peptidase, beta subunit, putative	54 kDa		1	9	18	15	10	15	13	8	22	8	6	13	8	6		94833.9	1.47824e+06	3.15445e+06	2.35316e+06	1.6453e+06	2.30426e+06	2.30629e+06	1.30442e+06	3.65192e+06	1.30985e+06	765235	1.52659e+06	1.17479e+06	751205		16.5331	20.4954	21.589	21.1662	20.6499	21.1359	21.1371	20.315	21.8002	20.321	19.5455	20.5419	20.164	19.5188	786535	1.85396e+06
Tb927.11.8800	hypothetical protein, conserved	31 kDa			1							2								28943.4							68187.4								14.821							16.0572						28943.4	68187.4
Tb927.6.4210	aldehyde dehydrogenase, putative	65 kDa			1							2								60693							142182								15.8893							17.1174						60693	142182
Tb927.5.3800	glutamine hydrolysing (not ammonia-dependent) carbomoyl phosphate synthase, putative	204 kDa			1	4	3	2	2	4	2	4			2	1				104934	353644	304211	181131	133529	505436	228600	203675			166623	122840				16.6791	18.4319	18.2147	17.4667	17.0268	18.9472	17.8025	17.6359			17.3462	16.9064		104934	244410
Tb927.11.11010	hypothetical protein, conserved	42 kDa	1	3	2	7	4	1	5	2	1	12	3		1	1		146272	298960	98686.4	855087	481930	121599	678923	215287	119773	1.17465e+06	386709		27722.4	126369		17.1583	18.1896	16.5906	19.7057	18.8785	16.8918	19.3729	17.7159	16.87	20.1638	18.5609		14.7588	16.9473		181306	418806
Tb927.4.2080	Coiled-coil and C2 domain-containing protein	105 kDa			3				2			7								329552				777574			742408								18.3302				19.5686			19.5019						329552	759991
Tb927.9.11270	t- complex protein 1 (eta subunit), putative	61 kDa			1	1	2	2	1	2	1	2					1			51510	44793.9	198529	210608	33307.3	226452	52553.7	140540					39186.6			15.6526	15.451	17.599	17.6842	15.0236	17.7889	15.6815	17.1006					15.2581	51510	118246
Tb927.10.8940	flagellum targeting protein kharon1, putative	45 kDa	6	3	13	19	15	15	17	12	13	28	12	7	17	9	11	673792	252028	1.66574e+06	2.6604e+06	1.94605e+06	2.536e+06	1.95344e+06	1.7754e+06	2.4733e+06	3.40877e+06	1.75044e+06	1.07554e+06	1.58098e+06	1.215e+06	1.33368e+06	19.3619	17.9432	20.6677	21.3432	20.8921	21.2741	20.8976	20.7597	21.238	21.7008	20.7393	20.0366	20.5924	20.2125	20.347	863854	1.97575e+06
Tb927.3.1200.2	hypothetical protein, conserved	84 kDa			1		1					2								23614.4		20936.4					86815								14.5274		14.3538					16.4057						23614.4	53875.7
Tb927.8.4950	Kinesin Localized to the Ingressing Furrow	165 kDa	1		1	6	2	1	3	1	3	4	1		2	1	1	56397.4		130137	407966	186824	147893	242744	162133	268735	407698	138179		130286	96567.6	138088	15.7834		16.9897	18.6381	17.5113	17.1742	17.8891	17.3068	18.0358	18.6371	17.0762		16.9913	16.5593	17.0752	93267.4	211556
Tb927.11.12210	Domain of unknown function (DUF4586), putative	32 kDa	1		3	1	2					6						70387.6		214896	62358.6	233054					675161						16.1031		17.7133	15.9283	17.8303					19.3649						142642	323525
Tb927.7.6260	TPR repeat, putative	36 kDa			2							4								114579							258431								16.806							17.9794						114579	258431
Tb927.1.4100	cytochrome oxidase subunit IV	41 kDa	2		6	12	9	10	12	10	9	10	6	4	8	7	7	256057		829755	1.83975e+06	1.01942e+06	1.77695e+06	1.75942e+06	1.06371e+06	1.44423e+06	1.45047e+06	1.08001e+06	724319	903329	703084	910610	17.9661		19.6623	20.8111	19.9593	20.761	20.7467	20.0207	20.4619	20.4681	20.0426	19.4663	19.7849	19.4233	19.7965	542906	1.22294e+06
Tb927.8.4400	Outer dynein arm docking complex protein 1, putative	76 kDa			1							2								80368.5							178065								16.2944							17.4421						80368.5	178065
Tb927.7.1640	ras-like small GTPase, putative	66 kDa			1	2	2	1	3	1	2						1			102557	280682	184929	159233	338461	148519	309235						160863			16.6461	18.0986	17.4966	17.2808	18.3686	17.1803	18.2383						17.2955	102557	225989
Tb927.4.1540	NAD dependent epimerase/dehydratase family, putative	55 kDa			1	1	2					6	1							67365.9	46341.7	100231					394710	46019.5							16.0398	15.5001	16.613					18.5904	15.49					67365.9	146826
Tb927.10.14150	EnigmRBP1	55 kDa			1							2								62456.5							135482								15.9306							17.0477						62456.5	135482
Tb927.11.8160	dynein heavy chain, putative	474 kDa			2	1			3			5								143696	317004			372742			243951								17.1327	18.2741			18.5078			17.8962						143696	311232
Tb927.9.6880	cAMP-specific phosphodiesterase, putative	73 kDa	1	1	2	2		2	2	1	3	2	2	3	4	1	2	177353	209884	184217	507525		182933	432722	78237.4	988892	190807	239058	951059	250456	238728	437114	17.4363	17.6792	17.4911	18.9531		17.481	18.7231	16.2556	19.9155	17.5418	17.867	19.8592	17.9342	17.865	18.7377	190485	408866
Tb927.9.10310	mitochondrial carrier protein 11	34 kDa			2	2	2	1	3	1		4	1			1				127280	104020	256618	87921.5	544215	84696.7		539440	386299			161019				16.9577	16.6665	17.9693	16.4239	19.0538	16.37		19.0411	18.5594			17.2969		127280	270529
Tb927.4.4700	hypothetical protein, conserved	31 kDa			1	1						3								87084.3	107525						261770								16.4101	16.7143						17.9979						87084.3	184647
Tb927.9.6620	hypothetical protein, conserved	26 kDa			1							2								48720.2							102182								15.5723							16.6408						48720.2	102182
Tb927.10.12500	P-type H+-ATPase, putative	100 kDa	1	1	6	3	1		2			18			2			83619.5	81661.3	981887	333239	128551		203825			3.05156e+06			252711			16.3516	16.3174	19.9052	18.3462	16.972		17.637			21.5411			17.9471			382389	793977
Tb927.8.6230	hypothetical protein, conserved	37 kDa			1	1	1					4								46797.9	35023.3	38114.8					217202								15.5142	15.0961	15.2181					17.7287						46797.9	96780.1
Tb927.11.16880	leucine-rich repeat protein (LRRP), putative	71 kDa			1							3								52209.4							107666								15.672							16.7162						52209.4	107666
Tb927.11.6830	Domain of unknown function(DUF2779), putative	109 kDa			1	23	16	18	26	21	18	12	12	10	14	12	12			1.04136e+06	3.32903e+06	2.05778e+06	2.58405e+06	3.32171e+06	3.4853e+06	2.95404e+06	846693	1.39523e+06	1.55245e+06	1.33213e+06	1.48255e+06	1.32321e+06			19.99	21.6667	20.9727	21.3012	21.6635	21.7329	21.4943	19.6915	20.4121	20.5661	20.3453	20.4996	20.3356	1.04136e+06	2.13868e+06
Tb927.9.5960	succinate dehydrogenase iron-sulfur subunit, putative	21 kDa			1	1	1		1	1	1	2								50336.1	131056	92849.4		100194	90153.3	95182.2	106911								15.6193	16.9998	16.5026		16.6125	16.4601	16.5384	16.7061						50336.1	102724
Tb927.7.710	heat shock 70 kDa protein, putative	70 kDa		3								5	2						217478								656402	227384						17.7305								19.3242	17.7948					217478	441893
Tb927.10.470	choline dehydrogenase, putative	57 kDa			2	5	3	3	4	3	2	4	3	3	3	2	2			128627	594560	227699	281264	363708	240678	184684	229842	276204	202665	180905	171124	173379			16.9728	19.1815	17.7968	18.1016	18.4724	17.8768	17.4947	17.8103	18.0754	17.6287	17.4649	17.3847	17.4036	128627	260559
Tb927.8.5220	hypothetical protein, conserved	114 kDa	1			5	3	3				2	2				1	101284			406519	201680	309144				125838	146205				41495.4	16.6281			18.633	17.6217	18.2379				16.9412	17.1576				15.3407	101284	205147
Tb927.11.11460	Mitochondrial import receptor subunit ATOM69	69 kDa			3	1	2		1			8			2		1			117239	194647	293502		173897			568622			164695		15258			16.8391	17.5705	18.163		17.4079			19.1171			17.3294		13.8974	117239	235103
Tb927.3.1010	hypothetical protein, conserved	64 kDa			1	1						3								71072.2	79355.6						201476								16.117	16.2761						17.6203						71072.2	140416
Tb927.7.3950	RNA-editing 3' terminal uridylyl transferase 1	107 kDa		2		7	4	3	7	4	5	1	1	2	2	1	1		171407		711025	476991	386658	610848	377978	718662	53136.7	155126	210799	147274	108819	100426		17.3871		19.4395	18.8636	18.5607	19.2205	18.5279	19.455	15.6974	17.2431	17.6855	17.1682	16.7316	16.6158	171407	338145
Tb927.10.7690	Component of motile flagella 4	83 kDa			1				1			2			1					45890.9				90322.7			117963			62855.4					15.486				16.4628			16.848			15.9398			45890.9	90380.3
Tb927.1.990	Enkuring domain-containig protein	42 kDa			1		1					3								45188.9		43423.1					128673								15.4637		15.4062					16.9734						45188.9	86048.1
Tb927.10.2090	elongation factor 1-alpha	49 kDa	10	7	19	24	27	20	26	23	23	36	12	13	19	12	13	2.25778e+06	1.96244e+06	3.98067e+06	5.39875e+06	5.59582e+06	5.52786e+06	4.99108e+06	6.3893e+06	6.68415e+06	8.30511e+06	3.35047e+06	3.67113e+06	3.71625e+06	3.71589e+06	4.34533e+06	21.1065	20.9042	21.9246	22.3642	22.4159	22.3983	22.2509	22.6072	22.6723	22.9856	21.6759	21.8078	21.8254	21.8253	22.051	2.73363e+06	5.14093e+06
Tb927.11.14880	Paraflagellar Rod Proteome Component 9, putative	41 kDa	1						1	1		4						58286.7						47589.2	89764		189441						15.8309						15.5384	16.4539		17.5314						58286.7	108931
Tb927.4.3740	flagellar attachment zone protein 1	193 kDa			1	1	1					3								55092.7	75353.9	61428.9					168158								15.7496	16.2014	15.9067					17.3595						55092.7	101647
Tb10.v4.0052	microtubule-associated protein 2	561 kDa	4		6	12	10	7	6	7	4	13	5	4	8	4	6	673933		625423	2.00917e+06	2.05855e+06	1.17611e+06	933074	1.14281e+06	983692	1.77316e+06	853201	716081	1.10663e+06	544651	935815	19.3622		19.2545	20.9382	20.9732	20.1656	19.8316	20.1242	19.9078	20.7579	19.7025	19.4498	20.0777	19.055	19.8359	649678	1.18608e+06
Tb927.4.870	dynein heavy chain, putative	527 kDa			3						1	9								186740						58315.8	619123								17.5107						15.8316	19.2399						186740	338719
Tb927.11.14380	kinetoplast polyadenylation/uridylation factor 2	72 kDa	1			4	2	3	5	5	3	2	2	2				151981			403703	136428	274789	438924	365906	328555	102446	156432	204464				17.2135			18.6229	17.0578	18.068	18.7436	18.4811	18.3258	16.6445	17.2552	17.6415				151981	267961
Tb927.11.11520	glycosomal membrane protein	24 kDa	1		2	2	3		1			4			2			171080		203294	230735	358976		172732			678817			195814			17.3843		17.6332	17.8159	18.4535		17.3982			19.3727			17.5791			187187	327415
Tb927.11.9240	hypothetical protein, conserved	206 kDa		1		2			1			1				1			26926.1		84911			35012.3			19530.2				48825.2			14.7168		16.3737			15.0956			14.2535				15.5754		26926.1	47069.7
Tb927.11.2690	Succinyl-CoA:3-ketoacid coenzyme A transferase, mitochondrial	53 kDa			1	1	1			1		3	1			1				48564.9	42614	60403.4			68164.2		203483	64469.8			60932.2				15.5677	15.3791	15.8824			16.0567		17.6346	15.9764			15.8949		48564.9	83344.5
Tb927.10.10610	protein tyrosine phosphatase, putative	25 kDa	1	1	1	1	2	1	2	1	1	4			1		1	101441	108470	93640.5	125062	289906	138079	251611	117179	119503	268362			70620.6		143120	16.6303	16.727	16.5149	16.9323	18.1452	17.0751	17.9408	16.8384	16.8667	18.0338			16.1078		17.1269	101184	169271
Tb927.10.7620	mitochondrial ATP-dependent zinc metallopeptidase, putative	71 kDa			1	1		1				2								32564.8	28640.1		39246				95457.5								14.9911	14.8058		15.2603				16.5426						32564.8	54447.9
Tb927.9.8950	metallo- peptidase, Clan M- Family M48	49 kDa			1	2	1		2			9			1					153170	128093	49794.6		108057			942768			37154.5					17.2248	16.9668	15.6037		16.7214			19.8465			15.1813			153170	253174
Tb927.4.2840	hypothetical protein, conserved	28 kDa			1							2								96970.1							159701								16.5653							17.285						96970.1	159701
Tb927.10.9890	hypothetical protein, conserved	97 kDa			1							2	1							67136.8							79772.7	140854							16.0348							16.2836	17.1039					67136.8	110313
Tb927.3.1380	ATP synthase subunit beta, mitochondrial	56 kDa	5	3	14	18	15	14	14	16	10	25	9	6	12	8	6	716595	691309	4.2309e+06	4.42918e+06	3.9091e+06	3.15714e+06	3.66903e+06	4.12456e+06	2.71813e+06	4.66805e+06	2.27051e+06	1.61775e+06	2.42506e+06	2.02298e+06	1.97828e+06	19.4508	19.399	22.0125	22.0786	21.8984	21.5902	21.807	21.9758	21.3742	22.1544	21.1146	20.6256	21.2096	20.948	20.9158	1.8796e+06	3.08248e+06
Tb927.7.3740	SUMO-interacting motif-containing protein	93 kDa			3	1		1				7								136977	162572		137226				373319								17.0636	17.3107		17.0662				18.5101						136977	224372
Tb927.9.11220	tRNA import complex component, putative	42 kDa			1							2			1					87856.6							187637			97557.8					16.4229							17.5176			16.574			87856.6	142597
Tb927.1.4310	Flagellum attachment zone protein 2	184 kDa			2	2	1		2			8	1				1			101518	186628	64353.7		86595.3			498588	76511				67250.1			16.6314	17.5098	15.9738		16.402			18.9275	16.2234				16.0373	101518	163321
Tb927.3.1860	ATP-grasp domain containing protein, putative	83 kDa			1	3	1	1					1							119110	289072	134795	134536					208081							16.8619	18.1411	17.0404	17.0376					17.6668					119110	191621
Tb927.11.4920	hypothetical protein, conserved	31 kDa			2		1					5			1					107414		90682.4					368501			58750.4					16.7128		16.4686					18.4913			15.8423			107414	172645
Tb927.4.2070	antigenic protein, putative	511 kDa			1	1			1			3	2			1				285933	227695			352365			801203	631091			283671				18.1253	17.7967			18.4267			19.6118	19.2675			18.1139		285933	459205
Tb927.10.4240	hypothetical protein, conserved	15 kDa		1	1	1	2	1	1	1	1	3	1	1	1		1		103592	95219.5	119687	193783	132806	121517	155298	172009	346499	136464	131547	111220		122580		16.6606	16.539	16.8689	17.5641	17.019	16.8908	17.2447	17.3921	18.4025	17.0582	17.0052	16.7631		16.9034	99405.7	158492
Tb927.10.14580	60S ribosomal protein L17, putative	19 kDa	1	1	1	2	2	1	2	1	1	2			1			86697.2	100615	177515	251984	218710	212855	212095	187130	227595	118676			122000			16.4037	16.6185	17.4376	17.943	17.7387	17.6995	17.6944	17.5137	17.7961	16.8567			16.8965			121609	193881
Tb927.11.3240	T-complex protein 1, zeta subunit, putative	60 kDa			2							3								161022							254991								17.2969							17.9601						161022	254991
Tb927.9.4420	Beat-regulation protein	47 kDa			1							2								31619.1							49877.4								14.9486							15.6061						31619.1	49877.4
Tb927.8.560	hypothetical protein, conserved	65 kDa			1							2								108383							169291								16.7258							17.3692						108383	169291
Tb927.9.11380	60S ribosomal protein L23, putative	15 kDa	1	1	1	1	1	1	1	1	1	2	1	1	1	1	1	89303.8	91626.3	66875.9	124622	208967	180218	93744.2	137070	112575	219066	115904	124090	60342.2	92852.3	72336.5	16.4464	16.4835	16.0292	16.9272	17.6729	17.4594	16.5165	17.0646	16.7805	17.741	16.8226	16.921	15.8809	16.5027	16.1425	82602	128482
Tb927.1.2340	alpha tubulin	50 kDa	23	20	36	42	35	28	41	34	31	47	19	16	30	17	22	5.14606e+06	4.11808e+06	7.59971e+06	1.07982e+07	1.18808e+07	1.03326e+07	1.07081e+07	8.76885e+06	1.12358e+07	1.36489e+07	4.03375e+06	3.88177e+06	5.18846e+06	3.68396e+06	9.14141e+06	22.295	21.9735	22.8575	23.3643	23.5021	23.3007	23.3522	23.064	23.4216	23.7023	21.9437	21.8883	22.3069	21.8128	23.124	5.62128e+06	8.60855e+06
Tb927.7.1310	hypothetical protein, conserved	153 kDa			3							6								209335							320002								17.6755							18.2877						209335	320002
Tb927.7.3500	Prostaglandin E synthase	35 kDa		1	2	3	1	1	1	2	1	6					1		114053	201955	368648	157064	198933	179160	186824	235220	449952					151316		16.7994	17.6237	18.4919	17.261	17.6019	17.4509	17.5113	17.8437	18.7794					17.2072	158004	240890
Tb927.8.4810	prohibitin 1	31 kDa			2	1			1	1		6								207851	201597			104919	104011		856523								17.6652	17.6211			16.6789	16.6664		19.7081						207851	316763
Tb927.10.9810	hypothetical protein, conserved	34 kDa			1	1			1			3								29698.6	34003.5			22281.8			76116.7								14.8582	15.0534			14.4436			16.2159						29698.6	44134
Tb927.10.8000	hypothetical protein, conserved	151 kDa			1		1		1			2								38338.4		50063.3		62925.2			57133.7								15.2265		15.6115		15.9414			15.8021						38338.4	56707.4
Tb927.9.4680	Eukaryotic initiation factor 4A-1	45 kDa			2	1						4								162172	162589						315117								17.3072	17.3109						18.2655						162172	238853
Tb927.1.2670	paralyzed flagella 16	56 kDa			2	1	1					5								220191	156353	118750					684091								17.7484	17.2545	16.8576					19.3838						220191	319731
Tb927.11.2750	Present in the outer mitochondrial membrane proteome 12	53 kDa	1	1	1		1	1	1	1	1	2	1	1	1	1		72052.7	54709.4	73306		90805.2	92797.2	76738.2	88400.4	89866.1	228392	86322.4	77881.7	73252.3	63162.7		16.1368	15.7395	16.1617		16.4705	16.5018	16.2277	16.4318	16.4555	17.8012	16.3975	16.249	16.1606	15.9468		66689.4	96761.8
Tb927.7.7420	ATP synthase F1, alpha subunit	64 kDa	3	3	12	20	12	7	15	7	6	27	8	8	9	6	5	493189	472863	3.03491e+06	3.50612e+06	2.36118e+06	1.14026e+06	1.94659e+06	1.22297e+06	970263	4.97815e+06	1.96484e+06	1.54489e+06	1.72088e+06	850846	905480	18.9118	18.8511	21.5332	21.7414	21.1711	20.1209	20.8925	20.222	19.888	22.2472	20.906	20.5591	20.7147	19.6985	19.7883	1.33365e+06	1.92604e+06
Tb927.9.4370	GTPase activating protein, putative	155 kDa	1			1		1	1	2		2					2	129199			90971.1		136734	63453	297868		97908.9					431844	16.9792			16.4731		17.061	15.9534	18.1843		16.5792					18.7202	129199	186463
Tb927.7.900	hypothetical protein, conserved	65 kDa			1		1			1		2								40047.8		48312.9			48967.8		75930.9								15.2895		15.5601			15.5796		16.2124						40047.8	57737.2
Tb927.2.2160	paraflagellar rod component, putative	38 kDa			1	1	1					4	1				1			91048.9	74989.6	85834.2					357976	69980.3				66878.6			16.4744	16.1944	16.3893					18.4495	16.0947				16.0293	91048.9	131132
Tb927.2.3610	Mitochondrial ATP synthase subunit, putative	16 kDa			3							5								207885							295674								17.6654							18.1737						207885	295674
Tb927.11.16890	Tetratricopeptide-like helical domain containing protein	229 kDa	1		2	2	2					6						151006		59115.7	165483	83674.9					198820						17.2043		15.8513	17.3363	16.3525					17.6011						105061	149326
Tb927.3.2310	parkin coregulated gene protein	34 kDa	1	1	2	3	1		1	1		4						123338	153992	210073	270855	194653		129584	140470		410377						16.9123	17.2325	17.6805	18.0472	17.5706		16.9835	17.0999		18.6466						162468	229188
Tb927.9.8070	QM-like protein	25 kDa			2	2	2	2	2	1	1	3	1	1	2	1				245497	543984	325891	490311	495220	218951	243147	297125	269573	361716	364948	191177				17.9054	19.0532	18.314	18.9033	18.9177	17.7403	17.8915	18.1807	18.0403	18.4645	18.4773	17.5446		245497	345640
Tb927.10.14570	kinesin motor domain containing protein, putative	81 kDa	1		2							3						154733		216921							259864						17.2394		17.7268							17.9874						185827	259864
Tb927.4.590	PQQ-like domain/Protein of unknown function (DUF1620), putative	88 kDa	1	1	1	1	1		1			4			1			184016	172300	33482.1	170384	109606		158347			334260			133019			17.4895	17.3946	15.0311	17.3784	16.742		17.2727			18.3506			17.0213			129933	181123
Tb927.7.4910	hypothetical protein, conserved	40 kDa			1	1	2				1	6	1		1		1			126696	53851.4	183103				103969	545229	125588		117296		99900			16.951	15.7167	17.4823				16.6658	19.0565	16.9384		16.8398		16.6082	126696	175562
Tb927.5.1210	short-chain dehydrogenase, putative	34 kDa	1	1	5	3			2			11	2		1			260640	243423	822212	494949			366292			1.63309e+06	373742		177208			17.9917	17.8931	19.6492	18.9169			18.4826			20.6392	18.5117		17.4351			442092	609057
Tb927.11.9440	Component of motile flagella 63	62 kDa			2							3								139766							191952								17.0927							17.5504						139766	191952
Tb927.3.5050	60S ribosomal protein L4	42 kDa	1	2	1	2	3	1	2	2	1	6	1		1	1		94882.9	251717	118638	226834	346942	171473	193167	266583	110195	449946	133788		99874.7	102400		16.5339	17.9414	16.8562	17.7913	18.4043	17.3876	17.5595	18.0242	16.7497	18.7794	17.0296		16.6078	16.6439		155079	210120
Tb927.10.6910	Sterol methyltransferase, putative	40 kDa			1							2								34278.5							46426.4								15.0651							15.5027						34278.5	46426.4
Tb927.4.4380	Pyrophosphate-energized vacuolar membrane proton pump 1	86 kDa	1		2	2	2	1	1	2	1	8	2	1		1		151570		268230	271449	300644	147641	150179	237660	135366	1.03543e+06	298118	131222		128977		17.2096		18.0331	18.0503	18.1977	17.1717	17.1963	17.8585	17.0465	19.9818	18.1855	17.0017		16.9768		209900	283668
Tb927.11.7780	Mitochondrial import receptor subunit ATOM46	46 kDa			3	2			1			8								318105	494794			68367.7			712440								18.2791	18.9165			16.061			19.4424						318105	425201
Tb927.9.8720	fructose-1,6-bisphosphatase	39 kDa	1	1	2	2	1	1	1	1	1	4	1	1	1	1	1	87462.1	79349.7	104874	271768	87375.9	69508.1	68951.6	82447.4	71721.8	413122	90218.8	84744.6	66123.9	74792.2	70295.4	16.4164	16.276	16.6783	18.052	16.415	16.0849	16.0733	16.3312	16.1301	18.6562	16.4612	16.3709	16.0129	16.1906	16.1012	90561.8	120922
Tb927.10.1450	plectin, putative	330 kDa	2	2	2	2	2	2	3	2	2	2	2	2	2	1	3	245062	184326	148750	184630	193619	206981	865371	236315	218174	158856	226104	203095	149750	84823.9	322428	17.9028	17.4919	17.1825	17.4943	17.5629	17.6591	19.723	17.8504	17.7351	17.2774	17.7866	17.6318	17.1922	16.3722	18.2986	192713	254179
Tb927.2.6090	60S ribosomal protein L44	12 kDa	2		1	1			1			1		3				277562		37824.3	214612			154721			130609		328464				18.0825		15.2071	17.7114			17.2393			16.9949		18.3254				157693	207102
Tb927.8.2630	kinesin-C	85 kDa			3	2	1		1			16		1						214999	91737.7	39011.8		24439.6			1.17657e+06		62082.2						17.714	16.4852	15.2517		14.577			20.1662		15.9219				214999	278769
Tb927.10.13510	zinc metallopeptidase, putative	63 kDa			1	1	1		1			2								49435	39051.6	40418.1		38227.9			137873								15.5933	15.2531	15.3027		15.2224			17.073						49435	63892.7
Tb927.11.3590	40S ribosomal protein S4, putative	31 kDa			2	2	2	2	3	2		3	1			1	1			235363	280321	295947	436737	479183	341575		462676	171946			124945	139416			17.8445	18.0967	18.175	18.7364	18.8702	18.3818		18.8196	17.3916			16.9309	17.089	235363	303638
Tb927.11.7460	luminal binding protein 1 (BiP), putative	71 kDa	2	1	9	3	4	1	2	2	1	22	5	1	7	4	5	253728	142504	946445	339380	557572	105985	210049	171963	72789.5	2.49267e+06	638861	134037	801756	576966	725805	17.9529	17.1207	19.8522	18.3725	19.0888	16.6935	17.6804	17.3917	16.1515	21.2493	19.2851	17.0323	19.6128	19.1381	19.4692	447559	568986
Tb927.6.1520	Aquaglyceroporin 1	35 kDa	2	1	2	3	2	1	1	3	1	3		2	2	3	1	175901	54395.3	330496	256773	403794	59454	56256.7	240886	89686.4	580669		223417	310077	295001	54782.6	17.4244	15.7312	18.3343	17.9701	18.6233	15.8595	15.7798	17.878	16.4526	19.1474		17.7694	18.2423	18.1704	15.7415	186931	233709
Tb927.3.1060	cAMP Response Protein 4	90 kDa			3							5	1							192430							401399	78123.8							17.554							18.6147	16.2535					192430	239761
Tb927.8.6640	Fatty acyl-CoA reductase, putative	67 kDa			1		1			1		2	1							94910.5		106813			81208.5		191628	91039.3							16.5343		16.7047			16.3094		17.548	16.4742					94910.5	117672
Tb927.9.7470	purine nucleoside transporter	51 kDa	3		1	3	3	1	3	1	1	5	2	1	3	1	1	273369		104685	314626	329564	121479	285535	97725.7	126787	477947	287609	142914	269372	198654	154254	18.0605		16.6757	18.2633	18.3302	16.8904	18.1233	16.5765	16.9521	18.8665	18.1338	17.1248	18.0392	17.5999	17.235	189027	233872
Tb927.4.1790	ribosomal protein L3, putative	49 kDa			1	1	1		1			2								81777.5	93098.6	99390		63225.9			148781								16.3194	16.5065	16.6008		15.9482			17.1828						81777.5	101124
Tb927.10.270	60S ribosomal protein L32, putative	15 kDa	1			1	1		1			2			1			96366			107276	94992.2		80218.1			240727			65124.6			16.5563			16.711	16.5355		16.2917			17.877			15.9909			96366	117667
Tb927.11.13020	calmodulin	17 kDa	3	1	1	1	4		2			8	2		1		2	738727	114107	102153	110859	529388		222287			1.28344e+06	278559		56779.3		232677	19.4947	16.8	16.6404	16.7584	19.014		17.7621			20.2916	18.0876		15.7931		17.828	318329	387712
Tb927.5.4170	histone H4, putative	11 kDa	2	2	1	2	3	1	2	2	1	1	1	1	2	1	1	424646	371761	193957	646643	621354	394622	356872	558787	257254	319840	393365	263160	281151	456659	273735	18.6959	18.504	17.5654	19.3026	19.2451	18.5901	18.445	19.0919	17.9728	18.287	18.5855	18.0056	18.101	18.8008	18.0624	330121	401953
Tb927.9.5770	tryparedoxin peroxidase	22 kDa	2	3	9	6	8	4	3	6	6	11	5	3	6	3	4	752334	1.0024e+06	2.45034e+06	1.96128e+06	2.4877e+06	1.31533e+06	1.2384e+06	1.94194e+06	1.7628e+06	1.98209e+06	2.08094e+06	1.33294e+06	1.33107e+06	1.46621e+06	1.51586e+06	19.521	19.935	21.2246	20.9034	21.2464	20.327	20.24	20.8891	20.7494	20.9186	20.9888	20.3462	20.3442	20.4837	20.5317	1.40169e+06	1.70138e+06
Tb927.10.10140	paraflagellar rod component, putative	37 kDa			4							5								271087							328866								18.0484							18.3271						271087	328866
Tb11.v5.1043.1-p1	nucleobase/nucleoside transporter 8.1, putative	48 kDa	2	1	3	2	2	2		1	1	7	1	1	1	1	1	159326	60855.8	165484	128782	91316.5	147785		76716.4	70027.2	807796	86164.9	81633.2	55436	83233.3	85878.5	17.2816	15.8931	17.3363	16.9746	16.4786	17.1732		16.2273	16.0956	19.6236	16.3948	16.3169	15.7586	16.3449	16.39	128555	155888
Tb927.7.4180	Fatty acid elongase	34 kDa	1		2	1	1		1	1		3	1			1		131040		172813	126750	140623		112359	126572		520183	125519			122757		16.9997		17.3989	16.9516	17.1015		16.7778	16.9496		18.9887	16.9376			16.9055		151927	182109
Tb927.11.16130	nucleoside diphosphate kinase	17 kDa	1	1	2	1	3	1	1	1	1	4	2	1	2	2	1	159229	113784	168453	116888	267328	172818	101308	123893	115942	321932	196356	163105	140854	211492	179772	17.2808	16.7959	17.362	16.8348	18.0283	17.3989	16.6284	16.9187	16.8231	18.2964	17.5831	17.3154	17.1038	17.6902	17.4558	147155	175974
Tb927.11.715	dynein light chain LC8, putative	10 kDa			1	3		1				7		1						158327	205663		152578				253732		137165						17.2726	17.6499		17.2192				17.953		17.0656				158327	187285
Tb927.4.3950	cytoskeleton-associated protein CAP5.5, putative	95 kDa	2	1	6	5	2	1	3	2	2	15	2	1	7	2	4	304569	44556.2	529534	425046	122906	54655.1	260951	106797	104199	1.66012e+06	128143	60701.8	615891	294603	310074	18.2164	15.4434	19.0144	18.6973	16.9072	15.7381	17.9934	16.7045	16.669	20.6629	16.9674	15.8895	19.2323	18.1684	18.2423	292886	345341
Tb927.11.5600	Archaic Translocase of outer membrane 14 kDa subunit	14 kDa	1			1	1					2	1					95970.6			81502.8	88090.1					178880	103325					16.5503			16.3146	16.4267					17.4486	16.6568					95970.6	112950
Tb927.11.10200	hypothetical protein, conserved	53 kDa	1	2	2	2	3	2	2	2	2	2	2	3	1		2	163010	183831	184561	190908	247832	224603	186760	189984	255947	119018	191581	388594	98901.9		167364	17.3146	17.488	17.4937	17.5425	17.919	17.777	17.5108	17.5355	17.9655	16.8608	17.5476	18.5679	16.5937		17.3526	177134	205590
Tb927.6.2790	L-threonine 3-dehydrogenase	37 kDa			2	3	4	1	4	3	2	3	1	1			1			318577	406666	653270	173935	501787	627196	501895	256046	181034	177404			184977			18.2813	18.6335	19.3173	17.4082	18.9367	19.2586	18.937	17.966	17.4659	17.4367			17.497	318577	366421
Tb927.10.5050	mitochondrial ATP synthase epsilon chain	9 kDa		1	1	1	1	1	1	1	1	2	1	1	1				114386	98463.3	133718	93193.5	147208	117710	114620	133683	112305	125953	146707	97513.5				16.8036	16.5873	17.0288	16.508	17.1675	16.8449	16.8065	17.0285	16.7771	16.9425	17.1626	16.5733			106425	122261
Tb927.11.16860	Guide RNA binding complex protein 3	53 kDa	1	1	2	5	1	1	4	5	3	2	1		2			747903	1.0291e+06	3.12561e+06	2.61716e+06	49066.8	3.89757e+06	791115	6.23992e+06	1.36585e+06	271095	1.22623e+06		408757			19.5125	19.973	21.5757	21.3196	15.5825	21.8941	19.5935	22.5731	20.3814	18.0484	20.2258		18.6409			1.63421e+06	1.87409e+06
Tb927.11.1800	histone H1	8 kDa	3		1	3	2	2	3	1	1	1	1		3	1		399242		140504	391550	638743	546888	492374	138294	188654	112413	203972		276809	101207		18.6069		17.1003	18.5788	19.2849	19.0609	18.9094	17.0774	17.5254	16.7785	17.638		18.0785	16.627		269873	309090
Tb927.11.6210	Lanosterol 14-alpha demethylase	54 kDa			4	2			2			8								315359	172485			266578			644115								18.2666	17.3961			18.0242			19.297						315359	361059
Tb927.7.1730	60S ribosomal protein L7, putative	28 kDa	1	1	2	1	1	1	1			4	1				1	77612.4	57447	118089	49144.4	95520	71108.1	87796.5			215896	82995.6				64307.4	16.244	15.81	16.8495	15.5848	16.5435	16.1177	16.4219			17.72	16.3408				15.9727	84382.8	95252.5
Tb927.7.5000	60S ribosomal protein L19, putative	29 kDa			1	2	1	1		1	1	3	1	1						220302	258176	231768	256567		262680	285870	198671	208094	275061						17.7491	17.978	17.8223	17.969		18.003	18.125	17.6	17.6669	18.0694				220302	247111
Tb927.10.12840	mitochondrial carrier protein	33 kDa	1	2	2	3	3	1	2	1	1	5			2			68357.4	183713	880969	754237	332425	162031	209984	218787	255897	1.25569e+06			193656			16.0608	17.4871	19.7487	19.5247	18.3427	17.3059	17.6799	17.7392	17.9652	20.26			17.5631			377680	422838
Tb927.11.3620	nucleobase/nucleoside transporter 8.2	48 kDa	3	2	2	2	2	2	1	2	2	7	2	2	2	2	2	218617	100396	154225	155991	119929	139160	43837.8	125621	118469	766022	144541	150252	99264.5	130265	125172	17.7381	16.6154	17.2347	17.2511	16.8718	17.0864	15.4199	16.9387	16.8542	19.547	17.1411	17.197	16.599	16.9911	16.9336	157746	176544
Tb927.10.14500	hypothetical protein, conserved	37 kDa	1	2	6	5	4	2	3	2		10	2	2	1		2	70200.2	153067	650249	421816	420409	189936	257900	165205		1.13384e+06	222609	181705	62406.2		198508	16.0992	17.2238	19.3106	18.6863	18.6814	17.5352	17.9765	17.3339		20.1128	17.7642	17.4712	15.9294		17.5988	291172	325434
Tb11.v5.0580.1-p1	delta-6 fatty acid desaturase, putative	48 kDa			1	2	2		2			4	2				1			164969	167851	233556		144704			313331	233797				12506.4			17.3318	17.3568	17.8334		17.1428			18.2573	17.8349				13.6105	164969	184291
Tb927.9.9810	hypothetical protein, conserved	17 kDa			1	1	1	1				2								146442	126267	116691	153323				257502								17.16	16.9461	16.8323	17.2262				17.9742						146442	163446
Tb927.6.1010	cysteine peptidase, Clan CA, family C1, Cathepsin L-like	48 kDa		1	1	1	1		1			3							80620.1	120569	88059.9	86650.9		87738.3			185659							16.2989	16.8795	16.4262	16.4029		16.4209			17.5023						100595	112027
Tb927.4.1300	amidinotransferase, putative	42 kDa			2	1			1			3								135132	127094			123468			198701								17.044	16.9556			16.9138			17.6002						135132	149754
Tb927.9.5040	cAMP-specific phosphodiesterase	104 kDa			4	2						8								342888	89334.7						668628								18.3874	16.4469						19.3508						342888	378981
Tb927.8.650	cation-transporting ATPase, putative	140 kDa	1		1							2			1			82704.1		71085.9							116914			52524.8			16.3357		16.1173							16.8351			15.6807			76895	84719.5
Tb927.5.3810	orotidine-5-phosphate decarboxylase/orotate phosphoribosyltransferase, putative	50 kDa	1	2	8	7	6	1	3	3		15	2	2	2	1	4	142199	225481	1.21951e+06	970347	706672	197828	360774	406584		2.28044e+06	282079	285462	217064	160768	496822	17.1176	17.7827	20.2179	19.8881	19.4307	17.5939	18.4607	18.6332		21.1209	18.1057	18.1229	17.7278	17.2946	18.9224	529062	578622
Tb927.10.10445	Core histone H2A/H2B/H3/H4, putative	13 kDa	1	2	1	2	4	1	2	1	1	2	1	1	2		1	168383	752062	165295	767346	1.37897e+06	235690	432896	272685	140140	466733	144515	177612	244841		88551.3	17.3614	19.5205	17.3347	19.5495	20.3952	17.8465	18.7237	18.0569	17.0965	18.8322	17.1409	17.4384	17.9015		16.4342	361914	395453
Tb927.11.2990	KREPB4	46 kDa	3		1	6		1	4		1	3			3			721166		84246.4	956566		89227.2	921427		130203	264694			277675			19.46		16.3623	19.8675		16.4452	19.8135		16.9904	18.014			18.083			402706	439966
Tb927.9.4230	fatty acyl CoA synthetase 4	78 kDa	1	1	5	4	2	2	3	3	2	11	1	2	1	2	1	69831.9	63944	446895	285316	163752	151461	157262	206529	166783	857542	94492.8	174667	45352.2	154736	68933.7	16.0916	15.9645	18.7696	18.1222	17.3212	17.2086	17.2628	17.656	17.3476	19.7098	16.5279	17.4143	15.4689	17.2395	16.0729	193557	210569
Tb927.11.6180	60S ribosomal protein L28, putative	17 kDa	1	1	2	1	1	2	1	2	1	1	2	1	1		1	153140	116882	635480	102435	92878.4	1.01409e+06	89842.2	592456	116193	77663	663271	206354	64233.2		586335	17.2245	16.8347	19.2775	16.6444	16.5031	19.9518	16.4551	19.1764	16.8262	16.245	19.3392	17.6548	15.9711		19.1614	301834	327795
Tb927.8.1830	tRNA-methyl transferase, putative	61 kDa	2	1	2	1	2	1	2		2	3		1	2	4	1	220177	64886.3	88105.5	72658.1	111646	95432.7	123585		139838	119851		94243	146310	350783	89449.7	17.7483	15.9856	16.427	16.1489	16.7686	16.5422	16.9152		17.0934	16.8709		16.5241	17.1587	18.4202	16.4488	124390	134380
Tb927.10.15660	hypothetical protein, conserved	86 kDa	1	1	1	8	4	3	3	4	2	4	2		2			678353	145667	140126	865699	397261	308303	235747	455529	129073	207373	359444		165624			19.3717	17.1523	17.0964	19.7235	18.5997	18.234	17.8469	18.7972	16.9778	17.6619	18.4554		17.3376			321382	347117
Tb927.10.9830	Mitochondrial ATP synthase subunit, putative	17 kDa			3	4	4	3	3	3	4	3	2	2	2	2	1			334530	621122	479349	327907	361269	375627	638241	382585	292179	323563	260785	229000	23322.7			18.3518	19.2445	18.8707	18.3229	18.4627	18.5189	19.2837	18.5454	18.1565	18.3037	17.9925	17.805	14.5095	334530	359579
Tb927.10.7880	Sperm tail/Sperm tail C-terminal domain containing protein, putative	77 kDa		1		1						2		2					112041		73024.1						76614.2		207136					16.7737		16.1561						16.2253		17.6602				112041	118925
Tb927.3.5370	hypothetical protein, conserved	34 kDa	2	4	2	2	4	2	3	2	3	5	2	2	3	2	2	145438	322797	141997	153450	328858	203461	178330	172794	302501	411881	169155	194349	170532	124704	161446	17.1501	18.3003	17.1155	17.2274	18.3271	17.6344	17.4442	17.3987	18.2066	18.6519	17.368	17.5683	17.3797	16.9282	17.3007	203410	214289
Tb927.3.1840	3-oxo-5-alpha-steroid 4-dehydrogenase, putative	33 kDa	4	3	8	9	8	3	11	5	5	13	4	3	5	3	3	403998	483845	1.48098e+06	1.3054e+06	916963	673700	1.04832e+06	708432	666543	1.82117e+06	661837	593110	437984	447287	696680	18.624	18.8842	20.4981	20.3161	19.8065	19.3617	19.9996	19.4343	19.3463	20.7964	19.3361	19.1779	18.7405	18.7708	19.4101	789608	831451
Tb927.3.1120	GTP-binding nuclear protein rtb2, putative	24 kDa		3	4	5	4	3	5	4	3	5	4	2	2	2	3		404601	503755	597066	529291	487175	527915	578612	546879	568634	599807	346856	196751	312447	430440		18.6261	18.9424	19.1875	19.0137	18.8941	19.0099	19.1422	19.0609	19.1171	19.1941	18.404	17.586	18.2533	18.7155	454178	476823
Tb927.2.4330	paraflagellar rod protein 5, putative	87 kDa			1							2								54689.4							57008.4								15.739							15.7989						54689.4	57008.4
Tb927.10.1390	Hypoxanthine-guanine-xanthine phosphoribosyltransferase	26 kDa	2	3	5	5	4	2	2	2	1	15	3	2	1	3	3	325283	370309	637814	670837	450585	195882	183397	237387	43952.6	2.37502e+06	377390	242617	133585	342730	298778	18.3113	18.4984	19.2828	19.3556	18.7814	17.5796	17.4846	17.8569	15.4237	21.1795	18.5257	17.8883	17.0274	18.3867	18.1887	444469	462680
Tb927.9.14480	dynein-associated protein, putative	11 kDa			2	1						2								252320	106811						418462								17.9449	16.7047						18.6747						252320	262636
Tb927.10.4310	prohibitin 2, putative	32 kDa	1		3	2	1	1	2	1		6	2				1	143174		315118	219814	161230	147401	222090	144090		668868	255199				84561	17.1274		18.2655	17.7459	17.2988	17.1694	17.7608	17.1366		19.3514	17.9613				16.3677	229146	237907
Tb927.7.2200	mitochondrial import inner membrane translocase subunit tim9	9 kDa			2							2								137045							142158								17.0643							17.1172						137045	142158
Tb927.5.3400	calcium-translocating P-type ATPase	110 kDa			7	1						12								581949	64127.7						1.14091e+06								19.1505	15.9687						20.1218						581949	602520
Tb927.10.560	40S ribosomal proteins S11, putative	20 kDa	2	2	1	1	3	2	2	2	1	2		1	2			267064	270078	181471	152511	479301	327630	184759	259355	191354	254422		202444	173821			18.0268	18.043	17.4694	17.2186	18.8706	18.3217	17.4953	17.9846	17.5459	17.9569		17.6272	17.4073			239538	247289
Tb927.7.3440	I/6 autoantigen	27 kDa	2	1	1	2			2			3	1		2	1	1	295188	244294	242863	264628			229108			424000	285958		217621	239555	222903	18.1713	17.8983	17.8898	18.0136			17.8057			18.6937	18.1254		17.7315	17.87	17.7661	260782	269111
Tb927.9.3130	hypothetical protein, conserved	63 kDa	10	11	9	14	11	13	14	10	9	13	9	11	11	9	8	1.75024e+06	3.03241e+06	2.22928e+06	3.36159e+06	2.52481e+06	3.35462e+06	3.17123e+06	2.51745e+06	2.91711e+06	1.64826e+06	2.83359e+06	3.04467e+06	1.22885e+06	1.24809e+06	1.05317e+06	20.7391	21.532	21.0881	21.6807	21.2677	21.6777	21.5966	21.2635	21.4761	20.6525	21.4342	21.5379	20.2289	20.2513	20.0063	2.33731e+06	2.40862e+06
Tb927.5.1710	ATP synthase F1 subunit p18, mitochondrial	21 kDa		1	5	2	1	1				6							60248	411411	116940	89222	67863.7				694220							15.8787	18.6502	16.8354	16.4451	16.0504				19.405						235829	242061
Tb927.1.2330	beta tubulin	50 kDa	23	9	41	36	34	27	37	27	22	51	20	16	27	19	16	4.81413e+06	2.13616e+06	1.43722e+07	9.0196e+06	8.50996e+06	8.20043e+06	1.00762e+07	7.36612e+06	7.89009e+06	1.3345e+07	4.74032e+06	4.33382e+06	4.99904e+06	5.39342e+06	3.49101e+06	22.1988	21.0266	23.7768	23.1046	23.0207	22.9673	23.2645	22.8125	22.9116	23.6698	22.1766	22.0472	22.2532	22.3628	21.7352	7.10749e+06	7.28042e+06
Tb927.3.3310	60S ribosomal protein L13, putative	25 kDa	2	2	3	3	2	1	3	2	1	3	2	1	1	1	1	155513	171246	638818	283240	621074	74286.5	249638	691439	98700.8	409034	759516	605337	40774	54643.1	64886.2	17.2467	17.3857	19.285	18.1117	19.2444	16.1808	17.9295	19.3992	16.5908	18.6419	19.5347	19.2074	15.3154	15.7378	15.9856	321859	329381
Tb11.v5.1035.1-p1	heat shock protein 70 (hsp70), putative	75 kDa	4	4	17	10	13	10	5	8	4	25	4	2	8	3	6	545937	482425	2.18063e+06	1.24459e+06	1.94759e+06	1.25467e+06	518458	1.01207e+06	385837	3.70664e+06	637031	447407	669595	446115	839757	19.0584	18.8799	21.0563	20.2472	20.8933	20.2589	18.9839	19.9489	18.5576	21.8217	19.281	18.7712	19.3529	18.7671	19.6796	1.06966e+06	1.09248e+06
Tb927.9.15460	calcium motive p-type ATPase, putative	114 kDa		1	4	2	1		1			7	1	1		1			28544.9	181257	102358	50579.4		46497.9			429172	53357.9	39223.1		27624.7			14.801	17.4677	16.6433	15.6263		15.5049			18.7112	15.7034	15.2595		14.7537		104901	106973
Tb927.11.8200	ribosomal protein S26, putative	13 kDa	2	1	3	2	3	3	3	2	2	2	1	4	1	1	2	239894	80416.8	251178	211898	197765	336543	185123	181345	281485	81307	103276	454289	51927.9	51599.1	194297	17.872	16.2952	17.9384	17.693	17.5934	18.3604	17.4981	17.4684	18.1027	16.3111	16.6562	18.7933	15.6643	15.6551	17.5679	190496	194238
Tb927.10.11220	procyclic form surface phosphoprotein	46 kDa	1		4	3	1		2	1		5						111844		270392	246049	75025.3		191929	90037.4		365936						16.7711		18.0447	17.9086	16.1951		17.5502	16.4583		18.4812						191118	193795
Tb11.02.5420	NADPH-cytochrome p450 reductase, putative	70 kDa			1		1		1	1		2								129820		98326.8		75835.5	130432		221733								16.9862		16.5853		16.2106	16.993		17.7585						129820	131582
Tb927.3.1670	hypothetical protein, conserved	113 kDa			1							2								61773.4							62367.8								15.9147							15.9285						61773.4	62367.8
Tb927.6.4690	60S ribosomal protein L9, putative	22 kDa		1	4	2	1	1	1	2	2	3	1	1	1	1	1		202881	357614	304205	298392	302717	205208	364943	393763	384845	246111	307439	144515	229419	212364		17.6303	18.448	18.2147	18.1869	18.2076	17.6467	18.4773	18.587	18.5539	17.909	18.2299	17.1409	17.8076	17.6962	280247	282827
Tb927.9.4310	tricarboxylate carrier, putative	36 kDa			2	1						4								257743	82949.8						436299								17.9756	16.34						18.735						257743	259624
Tb927.7.840	Mitochondrial ATP synthase subunit, putative	15 kDa	1	1	2				1	1		3			1			222149	159607	285289				235806	159968		374968			124220			17.7612	17.2842	18.1221				17.8472	17.2874		18.5164			16.9225			222349	223740
Tb927.11.3500	Dpy-30 motif containing protein, putative	115 kDa			2							2								135732							136051								17.0504							17.0538						135732	136051
Tb927.10.6070	universal minicircle sequence binding protein 1	15 kDa	1	2	1	2	2	2	1	1		2	1		2			101254	104271	60348.9	99058.8	87834	121118	55528.7	68167.4		99353.3	80351.1		96655.8			16.6276	16.67	15.8811	16.596	16.4225	16.8861	15.761	16.0568		16.6003	16.294		16.5606			88624.5	88508.4
Tb927.10.12680	60S ribosomal protein L34, putative	19 kDa	1	3	1	2	1	1	1	1	1		1	2	1	1	1	93077	383163	75507.1	886887	113888	131401	108668	103237	107612		89024.5	240297	80111.1	83170.4	65509.3	16.5062	18.5476	16.2043	19.7584	16.7973	17.0036	16.7296	16.6556	16.7155		16.4419	17.8745	16.2897	16.3438	15.9994	183916	182710
Tb927.10.2190	Protein of unknown function (DUF667), putative	35 kDa			3	1						6		1						302135	206326						660357		26123.1						18.2048	17.6546						19.3329		14.6731				302135	297602
Tb927.10.5350	dynein heavy chain, putative	475 kDa			1				1			2								91872.7				30974.1			149656								16.4874				14.9188			17.1913						91872.7	90315.2
Tb927.6.1500	alkyl-dihydroxyacetone phosphate synthase	69 kDa			2	1			1			4								233604	144131			132605			411971								17.8337	17.137			17.0168			18.6522						233604	229569
Tb927.9.10770	polyadenylate-binding protein 2	62 kDa			4	1	4		2	2		6				1				216844	64703.9	280888		132197	159366		553285				85849				17.7263	15.9816	18.0996		17.0123	17.282		19.0777				16.3895		216844	212715
Tb927.10.3210	delta-1-pyrroline-5-carboxylate dehydrogenase, putative	62 kDa			3	3	3	3	3	4	4	5		1	3	1	3			230506	219400	197765	283846	154976	312630	410094	274847		109228	182770	81641.6	256078			17.8144	17.7432	17.5934	18.1148	17.2417	18.2541	18.6456	18.0683		16.737	17.4797	16.317	17.9662	230506	225752
Tb927.8.4780	Flagellar Member 3	468 kDa			3	1	1					7			1					200024	113537	192469					413535			58868.9					17.6098	16.7928	17.5543					18.6577			15.8452			200024	194603
Tb927.10.11250	Coiled-coil domain-containing protein 40 homolog	101 kDa		1	1							2			1		1		157262	41194.3							124909			54631.3		109233		17.2628	15.3302							16.9305			15.7375		16.7371	99228.3	96257.7
Tb927.7.3330	Flagellar attachment zone protein 10	503 kDa	2	2	6	6	3	2	4	5	2	14	3	2	4	2	2	165967	175527	1.03887e+06	821212	239327	191581	862750	946180	214832	1.04598e+06	314554	213315	182947	146160	172785	17.3405	17.4213	19.9866	19.6474	17.8686	17.5476	19.7186	19.8518	17.7129	19.9964	18.263	17.7026	17.4811	17.1572	17.3986	460120	445968
Tb927.10.6300	Mitochondrial ribosomal protein S5	50 kDa			1	6	7	4	6	6	5	4	5	4	7	4	4			625243	765494	764026	520497	1.08413e+06	720723	711816	280865	487639	416384	703801	426051	387362			19.2541	19.546	19.5433	18.9895	20.0481	19.4591	19.4411	18.0995	18.8955	18.6676	19.4248	18.7007	18.5633	625243	605733
Tb927.4.1360	Glucose-6-phosphate 1-epimerase, putative	33 kDa		1	4	2	1					6	1						148528	415487	196903	161413					547183	181866						17.1804	18.6644	17.5871	17.3004					19.0617	17.4725					282007	271841
Tb927.5.1810	lysosomal/endosomal membrane protein p67	73 kDa			4	3						5	1							360300	345280						599584	97037.5							18.4588	18.3974						19.1936	16.5663					360300	347301
Tb927.10.220	60S ribosomal protein L37a, putative	10 kDa	2	1	1	2	1	1	2	1	1	1	1	1	2	1	1	183647	87742	71828.2	146517	69287.9	135605	135772	75234.7	98553.8	101055	102238	126771	139881	83519.1	107231	17.4866	16.421	16.1323	17.1607	16.0803	17.0491	17.0508	16.1991	16.5886	16.6248	16.6416	16.9519	17.0939	16.3498	16.7104	114406	110139
Tb927.6.1660	hypothetical protein, conserved	65 kDa			1	1						2								61146.1	44779.3						72790.3								15.9	15.4506						16.1515						61146.1	58784.8
Tb927.11.6250	Mitochondrial ATP synthase subunit, putative	28 kDa	1	2	3	3	2	2	2	2	1	5	2	2	3	1	2	80515.7	200579	439455	345341	224094	190812	147369	211285	108595	413026	232952	264542	300880	97563.4	221294	16.297	17.6138	18.7454	18.3977	17.7738	17.5418	17.1691	17.6888	16.7286	18.6559	17.8297	18.0131	18.1988	16.5741	17.7556	240183	229813
Tb927.7.5170	60S ribosomal protein L25	18 kDa	1		1	2			1			3						148471		93606.2	122400			29763.5			194979						17.1798		16.5143	16.9013			14.8613			17.573						121039	115714
Tb927.10.4690	dynein light chain, putative	13 kDa			1							2								380569							363035								18.5378							18.4698						380569	363035
Tb927.8.3250	dynein heavy chain, putative	537 kDa			4	1	1		1			11	1							197630	71864.8	57627.5		143146			636983	27702.3							17.5925	16.133	15.8145		17.1271			19.2809	14.7578					197630	187465
Tb927.9.13785	kinetoplastid membrane protein 11-5	11 kDa	5	4	3	8	7	3	6	2	2	16	3	2	3	2	3	743331	702937	223538	775106	1.45117e+06	251221	642916	109245	130857	2.03567e+06	241323	158321	197096	108191	223022	19.5036	19.423	17.7702	19.564	20.4688	17.9386	19.2943	16.7372	16.9976	20.9571	17.8806	17.2725	17.5885	16.7232	17.7668	556602	527012
Tb927.10.8930	paraflagellar rod component, putative	80 kDa			2	1		1				4								110271	62627.3		27818.9				221230								16.7507	15.9345		14.7638				17.7552						110271	103892
Tb927.11.14780	phosphomannose isomerase	46 kDa			2							2								97399.2							91735.6								16.5716							16.4852						97399.2	91735.6
Tb927.3.2880	Mitochondrial ATP synthase subunit, putative	13 kDa	1	1	1	1	1	1	1	1	1	2	1	1	1	1	1	114346	106128	168694	146767	144624	106717	114368	96881.5	109493	193828	146025	115627	96213.6	104746	87189.5	16.8031	16.6955	17.3641	17.1632	17.142	16.7034	16.8033	16.5639	16.7405	17.5644	17.1559	16.8191	16.554	16.6765	16.4119	129723	121873
Tb927.11.9400	hypothetical protein, conserved	96 kDa			2	1	1	1				2	1				1			251796	175112	176530	642492				273762	98076.9				53381.9			17.9419	17.4179	17.4296	19.2933				18.0626	16.5816				15.7041	251796	236559
Tb927.8.810	radial spoke protein RSP9, putative	38 kDa			2	1						2								158310	127370						168542								17.2724	16.9587						17.3628						158310	147956
Tb927.2.5270	dynein heavy chain, putative	486 kDa			4		1					4								208992		27526.3					363047								17.6731		14.7486					18.4698						208992	195287
Tb927.11.2410	Flabarin, putative	25 kDa			3	3	3		2	1		4	3	1	1	2	3			172203	174466	185848		120185	48229.7		312396	217988	81578.4	80950.3	161124	221510			17.3938	17.4126	17.5038		16.8749	15.5577		18.253	17.7339	16.3159	16.3048	17.2978	17.757	172203	160428
Tb927.11.9590	S-adenosylhomocysteine hydrolase, putative	48 kDa			2		1					3								136273		81937.1					171700								17.0562		16.3222					17.3895						136273	126819
Tb927.8.1870	Golgi/lysosome glycoprotein 1	68 kDa			1		1					2								123633		66700.4					163201								16.9157		16.0254					17.3163						123633	114951
Tb927.5.910	oligosaccharyl transferase subunit, putative	92 kDa			2	1						2	1							132755	72065.5						247457	48726.7							17.0184	16.137						17.9168	15.5725					132755	122750
Tb927.8.1110	40S ribosomal protein S9, putative	22 kDa			1	1	1		1	1	1	2			1					152398	102814	155508		126934	135965	142489	220523			94453.8					17.2175	16.6497	17.2466		16.9537	17.0529	17.1205	17.7506			16.5273			152398	139812
Tb927.8.8300	amino acid transporter, putative	50 kDa			3	2	4	1	1	1		3	1	1	2					257958	316831	419965	160097	100900	141783		364797	220817	162818	238182					17.9768	18.2734	18.6799	17.2886	16.6226	17.1133		18.4767	17.7525	17.3129	17.8617			257958	236243
Tb927.8.6970	3-methylcrotonyl-CoA carboxylase alpha subunit, putative	74 kDa	54	43	38	58	46	40	58	43	37	52	43	38	61	33	35	2.69523e+07	2.57945e+07	1.22937e+07	2.17359e+07	2.21765e+07	2.0423e+07	2.22833e+07	2.083e+07	2.19154e+07	1.86342e+07	2.37765e+07	1.2495e+07	1.90853e+07	1.91376e+07	1.50485e+07	24.6839	24.6206	23.5514	24.3736	24.4025	24.2837	24.4095	24.3122	24.3854	24.1515	24.503	23.5749	24.186	24.1899	23.8431	2.16802e+07	1.97951e+07
Tb927.5.2950	Component of motile flagella 3	88 kDa			2	1	1	1	1		1	4								183557	251699	43349.6	56244.3	238929		81827.8	332402								17.4859	17.9413	15.4038	15.7794	17.8662		16.3203	18.3426						183557	167409
Tb927.11.2540	hypothetical protein, conserved	34 kDa			2	2						2								207379	187239						190903								17.6619	17.5145						17.5425						207379	189071
Tb927.8.1330	60S ribosomal protein L7a, putative	31 kDa	1	1	2	1						1			1			186431	165255	259090	181357						247877			126731			17.5083	17.3343	17.9831	17.4685						17.9193			16.9514			203592	185322
Tb927.3.1900	conserved protein, unknown function	96 kDa			1	1	1		1			3								98300.2	98964.1	93514.4		34547.1			130237								16.5849	16.5946	16.5129		15.0763			16.9908						98300.2	89315.8
Tb927.7.6850	trans-sialidase	85 kDa			2					1		3								123710					62462.7		157172								16.9166					15.9307		17.262						123710	109817
Tb927.4.5350	3-methylcrotonyl-CoA carboxylase, pseudogene, putative (pseudogene)	74 kDa	36	28	22	41	29	26	39	29	22	34	27	20	42	21	20	2.24012e+07	2.21383e+07	9.16324e+06	1.74492e+07	1.80483e+07	1.61779e+07	1.71917e+07	1.69864e+07	1.80928e+07	1.51748e+07	1.96817e+07	8.83839e+06	1.55295e+07	1.59899e+07	1.07143e+07	24.4171	24.4	23.1274	24.0567	24.1054	23.9475	24.0352	24.0179	24.1089	23.8552	24.2304	23.0754	23.8885	23.9307	23.353	1.79009e+07	1.58229e+07
Tb927.9.11470	60S ribosomal protein L29	16 kDa			2	2	1	1		1	1	1		2						120955	143123	88773.5	86502.9		67750.8	89221.7	43861.2		219897						16.8841	17.1269	16.4379	16.4005		16.048	16.4451	15.4207		17.7465				120955	105590
Tb927.2.5660	adenylate kinase, putative	29 kDa			2							3								247257							214883								17.9157							17.7132						247257	214883
Tb927.9.9820	glyceraldehyde-3-phosphate dehydrogenase, putative	39 kDa	2		5							3						106619		502563							263915						16.7021		18.9389							18.0097						304591	263915
Tb927.11.13090	elongation factor 1 gamma, putative	46 kDa			3	2						4								158053	112685						160576								17.2701	16.7819						17.2929						158053	136630
Tb927.10.10290	hypothetical protein, conserved	20 kDa			2		1					3								125426		80464.1					135500								16.9365		16.2961					17.0479						125426	107982
Tb927.3.3750	paraflagellar rod component, putative	20 kDa	1		4	2	1		1	1		8	1			1		197373		603094	447948	165753		119894	127698		1.27984e+06	159709			110474		17.5906		19.202	18.773	17.3387		16.8714	16.9624		20.2875	17.2851			16.7534		400233	344474
Tb927.10.11300	paraflagellar rod component, putative	14 kDa	4	3	5	5	2	3	5	3	3	7	3	3	3	1	3	609333	494925	952881	750198	306869	588401	645108	406923	559278	1.58161e+06	746857	512581	373049	101665	497383	19.2169	18.9169	19.8619	19.5169	18.2273	19.1664	19.2992	18.6344	19.0932	20.593	19.5105	18.9674	18.509	16.6335	18.924	685713	589160
Tb927.11.16730	dihydrolipoyl dehydrogenase	50 kDa			3	2	2	1	3	2	1	5	2		1	1				249814	425339	221011	56675.6	321149	237628	93030.4	381824	231787		123848	47493.2				17.9305	18.6983	17.7538	15.7905	18.2929	17.8583	16.5054	18.5426	17.8224		16.9182	15.5355		249814	213978
Tb927.1.2230	small myristoylated protein 1-1	14 kDa			1	1						3								436769	147292						596551								18.7365	17.1683						19.1863						436769	371922
Tb927.3.2890	radial spoke protein RSP10, putative	37 kDa	2	2	2	2	2		2		1	2	2					272437	237292	237362	226274	187568		206788		189370	237880	224299					18.0556	17.8563	17.8567	17.7877	17.5171		17.6578		17.5309	17.8599	17.7751					249030	212030
Tb927.7.1040	40S ribosomal protein S16, putative	17 kDa	1	1	2	1	1	1	1	1	1	2	1	1		1	1	63651.4	51146.8	138624	55516.3	53541.9	63923.7	60868.6	56819.1	66204.6	181877	59717.1	67508.6		52090.2	69173.4	15.9579	15.6424	17.0808	15.7607	15.7084	15.9641	15.8934	15.7941	16.0147	17.4726	15.8659	16.0428		15.6688	16.078	84474.2	71567.3
Tb927.10.7700	ATP-binding cassette protein subfamily G	75 kDa			4				1			10	1			1				420996				54330.5			1.22044e+06	64962.6			67754.4				18.6835				15.7295			20.219	15.9873			16.048		420996	351873
Tb927.7.5930	Protein Associated with Differentiation 1	66 kDa	4	3	5	7	4	3	5	4	3	8	4	1	4	3	3	469204	223685	999478	838740	485758	335198	455297	550028	316596	1.0986e+06	653415	66099.6	235776	307630	281596	18.8399	17.7711	19.9308	19.6779	18.8899	18.3547	18.7965	19.0691	18.2723	20.0672	19.3176	16.0124	17.8471	18.2308	18.1033	564122	468728
Tb927.10.1500	methionyl-tRNA synthetase, putative	87 kDa	4	2		8	5	3	4	2	1	5	3	1	4	3		575512	300175		1.12633e+06	506519	367571	281720	208858	125037	379655	302944	125326	347501	225387		19.1345	18.1955		20.1032	18.9503	18.4877	18.1039	17.6722	16.932	18.5343	18.2087	16.9353	18.4067	17.7821		437843	363350
Tb927.10.7230	Flagellar Member 1	285 kDa			4	1	1					7								187470	49221.9	49315.2					366553								17.5163	15.587	15.5898					18.4837						187470	155030
Tb11.01.1680.v5.1-p1	polyubiquitin, putative	143 kDa	2	1	3	2	1		2			2	1	1	1			341738	32631.4	155581	256704	32724.4		199995			258719	44177.5	47137.8	181444			18.3825	14.994	17.2473	17.9697	14.9981		17.6096			17.981	15.4311	15.5246	17.4692			176650	145843
Tb927.10.7570	dihydrolipoamide acetyltransferase E2 subunit, putative	48 kDa			4	3	3	3	2	2	2	7	3	1	2	1	1			230240	233552	195378	224554	120127	111504	142640	601442	278316	63813.3	199599	52761.4	54250.2			17.8128	17.8334	17.5759	17.7767	16.8742	16.7667	17.122	19.1981	18.0864	15.9616	17.6068	15.6872	15.7274	230240	189828
Tb927.10.3840	60S ribosomal protein L18a, putative	21 kDa		1	2	1	2	1	1	1	1	3		1	1				119356	289923	129850	307468	145094	116865	136031	132578	293451		156222	96593.9				16.8649	18.1453	16.9865	18.2301	17.1466	16.8345	17.0536	17.0165	18.1628		17.2532	16.5597			204640	168239
Tb927.2.5800	sedoheptulose-1,7-bisphosphatase	36 kDa			4							4								448336							366433								18.7742							18.4832						448336	366433
Tb927.11.11220	dynein heavy chain, putative	480 kDa			3	2					1	6					1			288507	129704					95815.4	640879					75336.4			18.1383	16.9849					16.548	19.2897					16.2011	288507	235434
Tb927.10.7330	40S ribosomal protein S24E, putative	16 kDa	1	1	2	1	2	1	1	1	1	1	1	2				276088	237270	307198	224766	244662	205179	170621	235091	225284	148661	179908	368794				18.0748	17.8562	18.2288	17.7781	17.9004	17.6465	17.3804	17.8429	17.7814	17.1817	17.4569	18.4925				273519	222552
Tb927.10.5620	fructose-bisphosphate aldolase, glycosomal	41 kDa	5	11	21	15	10	4	10	8	1	33	11	7	9	3	8	765215	1.79249e+06	3.98693e+06	2.57608e+06	1.71021e+06	765112	1.19071e+06	1.34697e+06	192121	6.56941e+06	2.20459e+06	1.44335e+06	1.23884e+06	594809	1.36738e+06	19.5455	20.7735	21.9268	21.2967	20.7057	19.5453	20.1834	20.3613	17.5517	22.6473	21.0721	20.461	20.2406	19.1821	20.383	2.18154e+06	1.76663e+06
Tb927.8.1550	paraflagellar rod component, putative	88 kDa	1		13	8	4	1	1	1		24			1		3	130499		1.18638e+06	798680	301901	73579	113291	70890.2		2.56118e+06			58790.2		282104	16.9937		20.1781	19.6073	18.2037	16.167	16.7897	16.1133		21.2884			15.8433		18.1059	658440	532552
Tb927.10.12240	3-ketoacyl-CoA reductase, putative	36 kDa			1							2			1					54332.4							63782.2			24057.8					15.7296							15.9609			14.5543			54332.4	43920
Tb927.8.4050	FLA1-binding protein	83 kDa			2							2			1					115206							136680			49489.9					16.8139							17.0605			15.5949			115206	93085.2
Tb927.11.6280	pyruvate phosphate dikinase	100 kDa	6	10	34	22	19	8	15	10	5	59	8	9	12	9	9	575609	848937	6.13701e+06	2.77521e+06	2.23601e+06	984621	1.49866e+06	1.02125e+06	738460	9.64045e+06	927161	1.07421e+06	1.25069e+06	1.08641e+06	1.18693e+06	19.1347	19.6953	22.5491	21.4042	21.0925	19.9092	20.5152	19.9619	19.4942	23.2007	19.8225	20.0348	20.2543	20.0511	20.1788	2.52052e+06	2.035e+06
Tb927.10.5030	ubiquitin/ribosomal protein S27a, putative	17 kDa	2	2	1							1		2				286954	283578	131656							66353.4		310685				18.1305	18.1134	17.0064							16.0179		18.2451				234063	188519
Tb927.8.7100	acetyl-CoA carboxylase	243 kDa	267	170	146	227	179	155	203	166	132	186	155	135	199	138	125	1.21475e+08	8.88736e+07	4.5019e+07	1.08576e+08	8.49962e+07	6.27225e+07	7.87621e+07	6.38164e+07	5.6929e+07	5.4505e+07	7.15189e+07	5.89122e+07	6.92358e+07	5.07383e+07	4.68787e+07	26.8561	26.4053	25.424	26.6941	26.3409	25.9025	26.231	25.9274	25.7627	25.6999	26.0918	25.8121	26.045	25.5966	25.4824	8.51224e+07	6.72993e+07
Tb927.11.5680	dynein light chain 1, axonemal	24 kDa			2	1	1					3								89444.2	60170.8	49185.6					102602								16.4487	15.8768	15.586					16.6467						89444.2	70652.7
Tb927.8.6150	40S ribosomal protein S8, putative	25 kDa	1	2	2	1	1	1	1	1	1	2	1	1	1	1	1	219798	282470	243335	221605	203777	206981	149174	172969	187623	396466	230699	191794	127625	135417	130798	17.7458	18.1077	17.8926	17.7576	17.6366	17.6591	17.1866	17.4002	17.5175	18.5968	17.8157	17.5492	16.9616	17.0471	16.997	248534	196244
Tb927.6.4140	paraflagellar rod component, putative	13 kDa	1		3	1	2	2	1	1		4			1			167495		574852	129308	357796	271366	133034	120121		928204			99839.3			17.3538		19.1328	16.9805	18.4488	18.0499	17.0214	16.8741		19.8241			16.6073			371174	291381
Tb927.10.15410	glycosomal malate dehydrogenase	34 kDa	5	3	11	7	7	2	6	3	2	18	2	2	7	2	2	636525	383625	1.98282e+06	1.45061e+06	1.07509e+06	272711	1.03092e+06	315517	241941	3.02039e+06	268332	332375	988223	169512	238044	19.2799	18.5493	20.9191	20.4682	20.036	18.057	19.9755	18.2674	17.8843	21.5263	18.0337	18.3425	19.9145	17.371	17.8609	1.00099e+06	783639
Tb927.4.4040	hypothetical protein, conserved	30 kDa			2							2								139156							108859								17.0864							16.7321						139156	108859
Tb927.7.3550	cytoskeleton associated protein, putative	138 kDa	11	13	7	9	14	6	10	6	10	15	8	6	11	5	4	1.22948e+06	1.36502e+06	687921	1.06328e+06	1.26772e+06	590083	950182	617344	1.10726e+06	1.29261e+06	923052	721451	861448	483121	391941	20.2296	20.3805	19.3919	20.0201	20.2738	19.1706	19.8578	19.2357	20.0786	20.3019	19.8161	19.4605	19.7164	18.882	18.5803	1.09414e+06	855791
Tb927.11.15130	DnaJ homolog, putative	35 kDa			5							4								438751							337748								18.743							18.3656						438751	337748
Tb927.8.4970	Paraflagellar rod protein 2-1	70 kDa	14	19	40	32	20	14	16	11	8	60	16	12	8	7	17	1.70409e+06	2.02505e+06	5.74475e+06	5.08713e+06	2.32919e+06	1.35244e+06	1.31105e+06	1.07556e+06	568699	1.09057e+07	1.80714e+06	1.38312e+06	589096	663701	2.04621e+06	20.7006	20.9495	22.4538	22.2784	21.1514	20.3671	20.3223	20.0367	19.1173	23.3786	20.7853	20.3995	19.1681	19.3402	20.9645	3.15796e+06	2.42658e+06
Tb927.3.5020	Flagellar Member 6	156 kDa			5	3	3					8								462273	297064	173022					588442								18.8184	18.1804	17.4006					19.1665						462273	352843
Tb927.10.14820	Mitochondrial ADP/ATP carrier protein 5c	34 kDa	1	4	7	9	7	5	5	5	3	14	2	3	4	2	3	320819	1.02041e+06	3.06537e+06	1.76154e+06	2.16681e+06	1.04443e+06	1.16887e+06	938712	432604	3.03082e+06	470371	500902	837014	575877	380408	18.2914	19.9607	21.5476	20.7484	21.0471	19.9943	20.1567	19.8403	18.7227	21.5313	18.8434	18.9342	19.6749	19.1354	18.5372	1.46887e+06	1.10903e+06
Tb927.11.3250	dynein heavy chain, putative	531 kDa	1	1	25	19	6	3	3	2		47	2	1	1		1	140390	35431.4	2.58009e+06	1.87394e+06	368728	165647	166246	145205		3.95681e+06	99458	44889.3	69190.7		43969.5	17.0991	15.1128	21.299	20.8376	18.4922	17.3378	17.343	17.1477		21.9159	16.6018	15.4541	16.0783		15.4242	918637	693409
Tb927.11.7560	Component of motile flagella 15	68 kDa			6	3	2					11								1.03183e+06	627375	308928					1.37591e+06								19.9768	19.259	18.2369					20.392						1.03183e+06	770739
Tb927.7.6910	Phosphatidylinositol 4-phosphate 5-kinase, putative	92 kDa			6	2						9								601549	166602						730780								19.1983	17.3461						19.4791						601549	448691
Tb927.6.3050	Aldehyde dehydrogenase 3, putative	60 kDa			4	1						5								305439	163717						282771								18.2205	17.3209						18.1093						305439	223244
Tb927.9.6250	arginine kinase	42 kDa	2	3	9	5	4	2	4	2	2	13	3	2	2	2	2	174450	191963	1.09774e+06	569332	356579	156278	309545	118010	264464	1.74691e+06	218539	151647	124777	132003	122407	17.4125	17.5505	20.0661	19.1189	18.4439	17.2538	18.2398	16.8486	18.0127	20.7364	17.7375	17.2104	16.929	17.0102	16.9013	488050	355874
Tb927.11.6460	hypothetical protein, conserved	107 kDa			5	2	3					9								603034	146224	372208					777529								19.2019	17.1578	18.5058					19.5685						603034	431987
Tb927.6.4280	glyceraldehyde 3-phosphate dehydrogenase, glycosomal	39 kDa	14	11	26	25	16	10	20	15	8	30	7	8	15	8	8	2.03656e+06	1.31618e+06	6.81202e+06	4.27122e+06	2.57276e+06	1.15345e+06	3.8431e+06	2.17682e+06	877997	8.24398e+06	1.03194e+06	945572	1.87219e+06	1.01831e+06	1.09546e+06	20.9577	20.3279	22.6997	22.0262	21.2949	20.1375	21.8738	21.0538	19.7439	22.9749	19.9769	19.8508	20.8363	19.9577	20.0631	3.38826e+06	2.42523e+06
Tb927.9.9100	hypothetical protein, conserved	10 kDa			2	3	3			1		3			1					218500	230270	255864			52822.4		201805			40901.4					17.7373	17.813	17.965			15.6889		17.6226			15.3199			218500	156333
Tb927.7.5660	Outer dynein arm docking complex protein 2, putative	65 kDa			4	2	1					6								188268	96612.7	42278.7					264041								17.5224	16.5599	15.3677					18.0104						188268	134311
Tb927.4.4690	hypothetical protein, conserved	31 kDa			2			1				3								195159			110817				163381								17.5743			16.7578				17.3179						195159	137099
Tb927.10.3990	DHH1	46 kDa			2							2								61668.7							43133								15.9123							15.3965						61668.7	43133
Tb927.11.1400	hypothetical protein, conserved	94 kDa		1		4	4	3	4	4	2	1		1	1		1		908808		737795	814935	860416	833921	811166	152111	268266		66696.6	59673.7		1.65075e+06		19.7936		19.4929	19.6363	19.7147	19.6696	19.6296	17.2148	18.0333		16.0253	15.8648		20.6547	908808	625573
Tb927.11.10540	hypothetical protein, conserved	99 kDa			5	1	1					10								398006	63570.4	60544.5					692422								18.6024	15.9561	15.8857					19.4013						398006	272179
Tb927.11.4880	Calmodulin-binding, putative	30 kDa		1	2	1	2	1	1	1	1	2	1	1	1	1	1		39708.2	150209	47022.1	165531	50235.9	35925.2	37929	54667.8	106467	46061.7	47170.4	112016	31489.7	40761.1		15.2772	17.1966	15.5211	17.3367	15.6165	15.1327	15.2111	15.7384	16.7001	15.4913	15.5256	16.7734	14.9426	15.3149	94958.7	64606.5
Tb927.11.6040	Nodulin-like, putative	71 kDa			2	1			1			3								192996	85043.6			67245.9			241236								17.5582	16.3759			16.0372			17.8801						192996	131175
Tb927.5.2080	GMP reductase	52 kDa		1	11	4	4	1	1	2	1	17	1	1	1		3		56383.2	823027	344109	361808	67488.9	45054.3	160656	51450.7	1.7387e+06	93784.9	88597.7	79874.1		239955		15.783	19.6506	18.3925	18.4649	16.0424	15.4594	17.2936	15.6509	20.7296	16.5171	16.435	16.2855		17.8724	439705	297407
Tb927.6.4980	40S ribosomal protein S14	16 kDa			3	2	2		1	1	1	3			1					228120	226920	240419		71417.3	121728	99022.4	249992			67557.3					17.7994	17.7918	17.8752		16.124	16.8933	16.5955	17.9315			16.0438			228120	153865
Tb927.2.2510	Mitochondrial outer membrane protein porin 1	29 kDa	6	4	11	8	8	3	7	4	3	15	3	5	5	5	4	1.17054e+06	1.07027e+06	3.42073e+06	1.86111e+06	1.85906e+06	825377	1.02051e+06	949329	783833	3.19546e+06	906066	1.06298e+06	655897	1.18275e+06	946484	20.1588	20.0295	21.7059	20.8277	20.8261	19.6547	19.9609	19.8566	19.5802	21.6076	19.7893	20.0197	19.3231	20.1737	19.8522	1.88718e+06	1.27074e+06
Tb927.4.4070	mevalonate kinase, putative	36 kDa		1	3							2							96157	224739							107235							16.5531	17.7779							16.7104						160448	107235
Tb927.8.6240	STOP axonemal protein	30 kDa		2	9	5	3	3	4	2	1	13	3	1	3	1	2		155961	1.09353e+06	1.13727e+06	372440	366466	340171	215353	158430	1.34289e+06	347655	141506	214597	110819	216618		17.2508	20.0606	20.1171	18.5067	18.4833	18.3759	17.7164	17.2735	20.3569	18.4073	17.1105	17.7113	16.7579	17.7248	624746	413685
Tb927.3.4290	Paraflagellar rod protein 1-1	69 kDa	17	17	50	31	24	11	17	12	10	69	16	11	10	9	19	2.23806e+06	1.95933e+06	9.47046e+06	5.25913e+06	3.14224e+06	1.40926e+06	1.76496e+06	1.29885e+06	1.47187e+06	1.31107e+07	2.41592e+06	1.63678e+06	1.22531e+06	883538	2.37407e+06	21.0938	20.9019	23.175	22.3264	21.5834	20.4265	20.7512	20.3088	20.4892	23.6442	21.2041	20.6424	20.2247	19.7529	21.1789	4.55595e+06	2.99938e+06
Tb927.11.10760	kinesin-D	70 kDa			3	2	1		1			10								329698	90755.8	51808.9		28167			694820								18.3308	16.4697	15.6609		14.7818			19.4063						329698	216388
Tb927.8.2460	hypothetical protein, conserved	31 kDa	1		4	1		1		1		5	1	1	1	2		140866		419151	132417		171641		150793		409166	85731	140750	115235	260278		17.104		18.6771	17.0147		17.389		17.2022		18.6423	16.3875	17.1028	16.8142	17.9897		280009	183251
Tb927.11.5290	mitochondrial carrier protein	30 kDa			1	1			1			2		1	1	1	1			173722	119851			116349			172953		135784	95143.6	78123.2	76025.4			17.4064	16.8709			16.8281			17.4		17.051	16.5378	16.2535	16.2142	173722	113461
Tb927.10.11390	60S ribosomal protein L6, putative	21 kDa		2	3	3	3	1	1	1		5							528173	504184	496396	522786	193239	82074.4	104275		574549							19.0107	18.9436	18.9211	18.9959	17.56	16.3247	16.67		19.1321						516179	328887
Tb927.11.1900	T-complex protein 1, beta subunit, putative	58 kDa			2							2								100171							63686.3								16.6121							15.9587						100171	63686.3
Tb927.9.9940	parkin coregulated gene protein	35 kDa			3	3	1		1			6	1							337413	311827	47298		122944			404977	180407							18.3642	18.2504	15.5295		16.9077			18.6275	17.4609					337413	213491
Tb927.10.16120	inosine-5'-monophosphate dehydrogenase	56 kDa		1	12	6	4					21	3		1	1	2		79265.8	1.89752e+06	856664	453697					2.558e+06	255647		61635.1	67625.6	88444.3		16.2744	20.8557	19.7084	18.7914					21.2866	17.9638		15.9115	16.0453	16.4325	988395	620245
Tb927.11.11360	receptor for activated C kinase 1	35 kDa			3	1		1			1	4								137028	27966.6		35915			39039.7	239462								17.0641	14.7715		15.1323			15.2527	17.8694						137028	85595.8
Tb927.7.1430	leucine-rich repeat protein (LRRP), putative	48 kDa			2							2								122937							76026.8								16.9076							16.2142						122937	76026.8
Tb927.11.16090	Outer dynein arm docking complex protein 2, putative	72 kDa	1		2							4						362679		88311.4							138742						18.4683		16.4303							17.0821						225495	138742
Tb927.6.4990	mitochondrial ATP synthase delta chain	20 kDa	1		4	1	3	2		2	1	7	1	1	2		1	121572		622316	66112.1	234494	240891		196042	156307	840940	108085	138482	139359		119762	16.8915		19.2473	16.0126	17.8392	17.878		17.5808	17.254	19.6816	16.7218	17.0793	17.0885		16.8698	371944	224047
Tb927.11.13180	Present in the outer mitochondrial membrane proteome 10	61 kDa		1	7	5	4	1	3	3	2	16	3	1	2	1	2		136523	637797	353454	248780	44842.4	135539	242789	66067.7	1.10273e+06	149827	154554	69595.7	46280.6	176154		17.0588	19.2827	18.4312	17.9245	15.4526	17.0484	17.8893	16.0117	20.0727	17.1929	17.2378	16.0867	15.4982	17.4265	387160	232551
Tb927.8.2290	hypothetical protein, conserved	23 kDa			2							2								117239							69553.9								16.8391							16.0859						117239	69553.9
Tb927.9.10520	hypothetical protein, conserved	30 kDa			2	1		1	2	1		1	1		1		1			174812	66444.6		184542	136019	102625		91202.2	73837		77661.5		95905.4			17.4155	16.0199		17.4936	17.0535	16.647		16.4768	16.1721		16.2449		16.5493	174812	103530
Tb927.5.930	NADH-dependent fumarate reductase	124 kDa	1	2	12	6	3	2	2	1	2	17	2	1	2	2	1	69929.4	110815	1.33304e+06	525801	230048	114564	108938	54335.8	118434	1.78934e+06	217387	80978.8	93808.3	172171	69733.9	16.0936	16.7578	20.3463	19.0042	17.8116	16.8058	16.7332	15.7296	16.8537	20.771	17.7299	16.3053	16.5174	17.3935	16.0896	504594	297962
Tb927.8.6660	paraflagellar rod component, putative	69 kDa	1	3	7	4	2	2	1	2	1	10	1	1			1	70920.6	187811	790178	269916	158485	182620	63686.7	144210	60933.7	1.01799e+06	47011.5	64368.5			50352.8	16.1139	17.5189	19.5918	18.0422	17.274	17.4785	15.9587	17.1378	15.895	19.9573	15.5208	15.9741			15.6198	349636	205957
Tb927.5.1900	Outer dynein arm docking complex protein 1, putative	69 kDa			5	1						5								385761	61115.7						385067								18.5574	15.8993						18.5548						385761	223091
Tb927.3.930	dynein heavy chain, putative	531 kDa	6	5	28	21	10	2	6	5	1	48	1	1		1	1	619950	597124	2.79145e+06	1.95275e+06	1.12448e+06	90549.7	348951	498514	37769.7	4.2415e+06	48099.5	52478.2		45858.6	39751.4	19.2418	19.1877	21.4126	20.8971	20.1008	16.4664	18.4127	18.9273	15.205	22.0161	15.5538	15.6795		15.4849	15.2788	1.33617e+06	770973
Tb927.5.4480	paraflagellar rod component par4, putative	68 kDa			3	2	2	1	2	1	1	7	1		3	1	1			212450	115269	138893	48004	102808	40862.8	144536	459775	53846.9		161175	36927.5	44356.1			17.6968	16.8147	17.0836	15.5509	16.6496	15.3185	17.1411	18.8106	15.7166		17.2983	15.1724	15.4369	212450	122405
Tb927.3.5310	paraflagellar rod protein	243 kDa	29	23	20	26	21	17	23	17	12	18	14	10	14	10	14	5.08096e+06	4.01686e+06	2.82131e+06	3.91334e+06	3.02713e+06	2.60675e+06	3.45799e+06	2.55266e+06	2.16415e+06	1.55404e+06	1.94334e+06	1.82409e+06	1.3431e+06	1.30788e+06	1.66835e+06	22.2767	21.9376	21.4279	21.9	21.5295	21.3138	21.7215	21.2836	21.0454	20.5676	20.8901	20.7987	20.3571	20.3188	20.67	3.97304e+06	2.28023e+06
Tb927.8.6080	Glycerophosphoryl diester phosphodiesterase family, putative	38 kDa			2	2	1		1	1		3			1					261665	250588	66295.5		100231	104033		284868			94604.1					17.9974	17.935	16.0166		16.613	16.6667		18.1199			16.5296			261665	150103
Tb927.11.13500	par1	68 kDa	2	4	15	7	9	3	4	1	1	22	4	2	1	1	5	221911	310265	1.73508e+06	513623	1.04687e+06	284159	258257	47370.2	58034.4	1.99815e+06	336916	210434	38397	41122.4	346639	17.7596	18.2431	20.7266	18.9704	19.9976	18.1163	17.9785	15.5317	15.8246	20.9302	18.362	17.683	15.2287	15.3277	18.4031	755751	431664
Tb927.9.2470	nucleolar protein	86 kDa	1		9		1					13	1		1			113176		1.10452e+06		30461.7					1.19611e+06	78231.3		67479.5			16.7882		20.075		14.8948					20.1899	16.2555		16.0422			608846	343071
Tb927.10.10890	heat shock protein, putative	81 kDa	3	3	7	4	3	2	2	3	3	9	2	1	2	2	2	426640	1.14246e+06	1.11953e+06	752230	474043	441661	319409	455780	557293	1.40121e+06	403323	266340	303913	351359	302914	18.7027	20.1237	20.0945	19.5208	18.8547	18.7526	18.285	18.798	19.0881	20.4182	18.6216	18.0229	18.2133	18.4226	18.2086	896212	502456
Tb927.8.6170	transketolase, putative	73 kDa		1	11	2			1		1	13							44590.6	1.36513e+06	63092.4			16788.4		162198	1.32887e+06							15.4445	20.3806	15.9452			14.0353		17.3074	20.3418						704862	392736
Tb927.10.15760	hypothetical protein, conserved	36 kDa			6	1	1	1	1	1		10	1		1	1				294772	27293.9	32196.7	24622.4	31686.1	28995.1		481022	37401.1		757753	29526.3				18.1692	14.7363	14.9747	14.5877	14.9516	14.8236		18.8757	15.1908		19.5314	14.8498		294772	161166
Tb927.11.4480	Flagellar radial spoke protein 4/6	67 kDa			5	2						8			1					571489	120247						746183			69306.5					19.1244	16.8757						19.5092			16.0807			571489	311912
Tb927.8.1420	acyl-CoA dehydrogenase, mitochondrial precursor, putative	56 kDa			3	2		1	1			4								220448	131668		59807.1	55227.4			232546								17.7501	17.0066		15.8681	15.7531			17.8272						220448	119812
Tb927.3.4970	hypothetical protein, conserved	116 kDa			3	2	1	1	1	1		3								171646	147034	51289.8	58696	40667.4	51049.9		206780								17.3891	17.1658	15.6464	15.841	15.3116	15.6396		17.6577						171646	92586.1
Tb927.2.2770	hypothetical protein, conserved	13 kDa			2	1						1								82738.7	51914.4						37206.7								16.3363	15.6639						15.1833						82738.7	44560.5
Tb927.5.1780	hypothetical protein, conserved	48 kDa			6	1	2	1	2			12				1				508896	44126.4	164071	63826.4	101803			1.22248e+06				42858.5				18.957	15.4294	17.324	15.9619	16.6354			20.2214				15.3873		508896	273195
Tb927.4.2530	hypothetical protein, conserved	17 kDa	1	2	4	1	1	1	1	1		4	1	1	2	1	1	423704	689943	638896	184871	185297	161851	151715	204560		1.17358e+06	193566	175957	426833	213010	336855	18.6927	19.3961	19.2852	17.4962	17.4995	17.3043	17.211	17.6422		20.1625	17.5625	17.4249	18.7033	17.7006	18.3618	584181	309826
Tb927.11.1020	ribokinase, putative	35 kDa	1	3	8	2	3	1	1	2	1	9	3	2	4	2	2	120608	219436	774353	97835.7	230319	44652.6	40499.2	99114.5	37744.5	752117	279634	173598	282734	157396	117170	16.88	17.7434	19.5626	16.5781	17.8133	15.4465	15.3056	16.5968	15.204	19.5206	18.0932	17.4054	18.1091	17.2641	16.8383	371466	192734
Tb927.3.3770	paraflagellar rod component, putative	32 kDa			5	1	1					6								583417	78126.5	87113					736714								19.1542	16.2535	16.4106					19.4907						583417	300651
Tb927.10.2380	Tetratricopeptide repeat, putative	102 kDa			6							5								301852							155386								18.2035							17.2455						301852	155386
Tb927.3.3270	ATP-dependent 6-phosphofructokinase, glycosomal	54 kDa	1	5	15	7	6	2	5	2	2	20	3	4	4	4	4	163172	391241	2.34693e+06	555456	590638	69420.4	493116	88631.1	84346.4	2.34128e+06	324026	431622	254586	314154	342039	17.316	18.5777	21.1623	19.0833	19.1719	16.0831	18.9116	16.4355	16.3641	21.1589	18.3058	18.7194	17.9578	18.2611	18.3838	967116	490776
Tb927.9.8990	Ankyrin repeats (3 copies), putative	39 kDa			4							3								314578							158221								18.2631							17.2716						314578	158221
Tb11.0400	P27 protein, putative	28 kDa			3	2						5	1			1	2			379196	177532						433242	88125.9			72834.1	167504			18.5326	17.4377						18.7248	16.4273			16.1523	17.3538	379196	187848
Tb927.4.1920	GPI transamidase subunit 16, putative	76 kDa			2							1								108727							52714.1								16.7304							15.6859						108727	52714.1
Tb927.11.7380	glycerol-3-phosphate dehydrogenase (FAD-dependent), mitochondrial	67 kDa			3	1	2	1	1	1	1	10	1	2	1	1	1			369962	100764	156987	95642.9	67726.3	82052.7	115262	991615	87822.6	196669	69211	82949.5	90986.4			18.497	16.6206	17.2603	16.5454	16.0475	16.3243	16.8146	19.9194	16.4223	17.5854	16.0787	16.34	16.4734	369962	178141
Tb927.7.1920	paraflagellar rod component, putative	59 kDa			6	2						6								775263	154863						581813								19.5643	17.2406						19.1502						775263	368338
Tb927.2.4130	enoyl-CoA hydratase/Enoyl-CoA isomerase/3-hydroxyacyl-CoA dehydrogenase, putative	89 kDa			4	2	2	1				5	1				1			306623	121496	106968	160566				364899	35996.9				58798.7			18.2261	16.8906	16.7068	17.2928				18.4771	15.1356				15.8435	306623	141454
Tb927.11.5000	Dynein intermediate chain 1, axonemal	73 kDa			3	1			1			5								457896	82343.4			47298			472133								18.8047	16.3294			15.5295			18.8488						457896	200592
Tb927.10.4560	elongation factor 2	94 kDa			10	6	5	5	3	5	3	15	4	3		1	3			1.00566e+06	482056	359720	458454	351164	432303	244843	1.25467e+06	432521	317085		179721	285732			19.9397	18.8788	18.4565	18.8064	18.4218	18.7217	17.9015	20.2589	18.7224	18.2745		17.4554	18.1243	1.00566e+06	436206
Tb927.11.14300	Dynein intermediate chain, axonemal	68 kDa	1		6				1			4				1		87938.7		440974				56772.9			224898				60379.4		16.4242		18.7503				15.7929			17.7789				15.8818		264456	114017
Tb927.10.2890	enolase	47 kDa	2		5	4	4	1	2	2		5	3	2	4		1	298199		994501	396252	353563	111641	196130	179858		579824	299040	214996	288437		133001	18.1859		19.9236	18.5961	18.4316	16.7685	17.5815	17.4565		19.1453	18.19	17.714	18.1379		17.0211	646350	275274
Tb927.9.7030	hypothetical protein, conserved	184 kDa	2			2	2	3	3	2	2	1	1	1	1	1		259676			101806	83776.4	311174	223874	86585.2	112450	16662.4	49556.2	52157.5	115235	29122.1		17.9864			16.6355	16.3543	18.2474	17.7723	16.4018	16.7789	14.0244	15.5968	15.6706	16.8142	14.8299		259676	107491
Tb927.7.6290	kinesin, putative	97 kDa			4							2								302135							124771								18.2048							16.9289						302135	124771
Tb927.2.4210	Phosphoenolpyruvate carboxykinase [ATP], glycosomal	59 kDa	9	9	35	17	10	4	9	8	5	37	7	9	6	5	8	1.07756e+06	1.02918e+06	7.33042e+06	2.04775e+06	1.3897e+06	370574	901115	601980	592366	5.60633e+06	726453	1.22453e+06	701661	421140	895167	20.0393	19.9731	22.8055	20.9656	20.4063	18.4994	19.7814	19.1994	19.1761	22.4186	19.4705	20.2238	19.4204	18.6839	19.7718	3.14572e+06	1.2899e+06
Tb11.v5.0996.1-p1	hypothetical protein, conserved	58 kDa			5	1						8	1							655913	56953.9						550629	197111							19.3231	15.7975						19.0707	17.5887					655913	268232
Tb927.9.11600	glycosomal membrane protein	26 kDa	6	7	8	6	5	4	6	3	3	11	5	4	3	4	4	1.28516e+06	1.82358e+06	4.73163e+06	1.06122e+06	1.21379e+06	879719	1.14907e+06	814622	629021	2.62273e+06	1.0526e+06	655156	718109	786677	1.20809e+06	20.2935	20.7983	22.1739	20.0173	20.2111	19.7467	20.132	19.6358	19.2628	21.3226	20.0055	19.3215	19.4538	19.5854	20.2043	2.61345e+06	1.0659e+06
Tb927.7.3920	hypothetical protein, conserved	36 kDa			3	1						2								349075	199582						82331.9								18.4132	17.6066						16.3292						349075	140957
Tb927.10.9570	paraflagellar rod component, putative	119 kDa		2	21	6	3		1	1		22	1				1		202989	2.27914e+06	652224	196683		118372	131263		2.14307e+06	150595				56749.1		17.631	21.1201	19.315	17.5855		16.853	17.0021		21.0313	17.2003				15.7923	1.24106e+06	492709
Tb927.10.2010	hexokinase	51 kDa	6	7	22	7				3		20	2	2	2			818428	967723	5.31834e+06	814046				246386		3.92145e+06	221470	305940	90456.7			19.6425	19.8842	22.3425	19.6348				17.9106		21.903	17.7568	18.2229	16.465			2.36816e+06	933291
Tb927.7.990	chaperone protein DnaJ, putative	87 kDa			2	1	1					2	1	1	1	1	1			175155	74683	54062.8					132287	61729.3	58746.6	51335.4	47669.1	56832.2			17.4183	16.1885	15.7224					17.0133	15.9137	15.8422	15.6477	15.5408	15.7944	175155	67168.2
Tb927.11.17000	AIR9-like protein	110 kDa	2		8	3	1	1	2	4	1	9			1			446389		547212	265050	75836.3	62280.4	188311	241039	51602.7	542682			25753.9			18.7679		19.0617	18.0159	16.2106	15.9265	17.5228	17.8789	15.6552	19.0498			14.6526			496800	181569
Tb927.11.5520	triosephosphate isomerase	27 kDa	4	6	11	5	4	1	3	2	2	11	4	3	3	1	2	736300	573782	2.54353e+06	528377	460424	73494.9	146007	159115	227997	1.94613e+06	535716	359865	498330	75922.1	169081	19.4899	19.1301	21.2784	19.0112	18.8126	16.1654	17.1557	17.2797	17.7987	20.8922	19.0311	18.4571	18.9267	16.2123	17.3674	1.28454e+06	431705
Tb927.9.9660	Mitochondrial import receptor subunit ATOM40	38 kDa			7	4	3	2	1	3	1	11	2		1	2	2			688273	378975	284445	119738	21257.5	224801	62849.3	1.01397e+06	115858		32416.4	174768	91867.6			19.3926	18.5317	18.1178	16.8695	14.3758	17.7783	15.9396	19.9516	16.822		14.9845	17.4151	16.4873	688273	229177
Tb927.9.5590	DNA topoisomerase ii	138 kDa	1			2	1	1	1			1		1	1			396382			81625.1	42647	42697.1	38093.2			28452.1		49529.7	626228			18.5965			16.3167	15.3802	15.3819	15.2173			14.7963		15.596	19.2563			396382	129896
Tb927.9.12570	glycerol kinase, glycosomal	56 kDa	5	7	24	5	4			2	1	26	4	2	3	1	1	824029	817377	4.563e+06	725306	690956			249076	108160	3.22118e+06	643098	332336	424967	150946	142926	19.6523	19.6406	22.1216	19.4682	19.3982			17.9262	16.7228	21.6192	19.2947	18.3423	18.697	17.2037	17.1249	2.06814e+06	668894
Tb927.11.1430	Component of motile flagella 2	87 kDa			9	2	1		1			13		1						1.06281e+06	239951	110563		82780.6			1.1846e+06		87896.4						20.0195	17.8724	16.7545		16.337			20.176		16.4235				1.06281e+06	341159
Tb927.10.2020	hexokinase	51 kDa	5	6	22	8	5	1		2		20	1	1	1	2	1	703941	807233	4.84765e+06	828042	563410	146187		170793		3.81135e+06	92960.6	167980	47562.9	218853	108984	19.4251	19.6226	22.2089	19.6593	19.1038	17.1575		17.3819		21.8619	16.5043	17.3579	15.5376	17.7396	16.7338	2.11961e+06	615612
Tb927.1.710	phosphoglycerate kinase	45 kDa			4	1			1			3								439069	99300			47118.2			234973								18.7441	16.5995			15.524			17.8421						439069	127130
Tb927.10.14490	hypothetical protein, conserved	46 kDa			6	2	1		1			7								1.13987e+06	188927	118963		64095.8			942648								20.1204	17.5275	16.8602		15.968			19.8464						1.13987e+06	328659
Tb927.10.14010	tubulin cofactor C domain-containing protein RP2	51 kDa			2							2								323940							92838.4								18.3054							16.5024						323940	92838.4
Tb927.11.9860	EF-hand domain pair, putative	12 kDa			7	4	3	1	1	1		8								1.71217e+06	798680	371260	102820	115409	128923		1.37016e+06								20.7074	19.6073	18.5021	16.6498	16.8164	16.9762		20.3859						1.71217e+06	481209
Tb927.8.4580	Basal body protein	58 kDa			8	2	4	1	2			7					1			749544	117896	309285	68022.2	121823			551307					72215.5			19.5157	16.8472	18.2386	16.0537	16.8944			19.0725					16.14	749544	206758
Tb927.8.3530	glycerol-3-phosphate dehydrogenase [NAD+], glycosomal	38 kDa	4	4	10	3	3	1	2	1		8	3	2	2	1	1	1.03823e+06	908712	4.22292e+06	303628	750137	43083.9	245969	43757.3		2.23394e+06	578828	455945	493501	48770.7	40572.1	19.9857	19.7935	22.0098	18.2119	19.5168	15.3949	17.9081	15.4173		21.0912	19.1428	18.7985	18.9127	15.5738	15.3082	2.05662e+06	476193
Tb927.10.7250	hypothetical protein, conserved	51 kDa			1	2	2		4	1		5	1		2					1.30249e+06	210538	117986		330278	221903		310778	48122.6		703482					20.3128	17.6837	16.8483		18.3333	17.7596		18.2455	15.5545		19.4242			1.30249e+06	277584
Tb927.8.7040	hypothetical protein, conserved	21 kDa			2							1								188397							28077.5								17.5234							14.7772						188397	28077.5
[truncated: 5 more columns]
